# Supplementary material for: Whole-genome sequence analyses reveal cryptic species-level diversity among clinical Actinotignum isolates misidentified by matrix-assisted laser desorption/ionization time-of-flight mass spectrometry
Source: Microbiol Spectr. 2026 Feb 24;14(4):e02190-25. doi: 10.1128/spectrum.02190-25 (PMC13055207; doi:10.1128/spectrum.02190-25)
Supplement: Supplemental tables — Tables S1 to S7. [file spectrum.02190-25-s0003.xlsx]

## Sheet: Table S1-16S rRNA data
Supplementary Table S1: 16S rRNA similarity data of representative Actinotignum isolates.
Species	Strain	A. schaalii	A. sanguinis	"A. timonense"	A. urinale	Length	Accession no.
		CCUG 27420T	IMMIB L-2199T	Marseille-P2803T	DSM 15805T
		(CP008802)	(HG798952)	(LT706966)	(ATUY01000023)
A. vesiculae	usb_actsch_30T	97.95	98.08	98.02	93.42	1541	PV889329
A. inguinis	usb_actsch_31T	99.11	98.83	99.32	93.48	1504	PV889330
A. cystesis	usb_actsch_34T	98.69	99.38	99.45	93.98	1540	PV889331
A. stranguriae	usb_actsch_61T	98.89	99.44	99.38	93.89	1533	PV889332
A. saccati	usb_actsch_70T	98.32	98.66	98.81	94.3	1468	PV889333
A. urematis	usb_actsch_93T	98.74	99.51	99.3	93.94	1439	PV889334
A. lotii	usb_actsch_203T	98.81	98.53	99.93	93.96	1452	PV889335

## Sheet: Table S2-genome stats
Supplementary Table S2: Genome assembly statistics of all novel Actinotignum isolates.
		Quast						checkm2 - bacteria (https://github.com/chklovski/CheckM2)
Assembly	# contigs	Largest contig	Total length	GC (%)	N50	L50	# N's per 100 kbp	Completeness	Contamination
usb_actsch_1	31	268221	2202913	62.11	132897	6	0	99.46	0.19
usb_actsch_10	36	452379	2252717	62.01	115335	7	0	99.91	0.08
usb_actsch_100	50	183380	2266822	61.94	87775	9	0	99.84	0.15
usb_actsch_101	45	215074	2286820	61.91	112151	8	0	99.18	0.12
usb_actsch_102	33	331749	2184422	62.1	129874	6	0	99.84	0.16
usb_actsch_103	44	205487	2291125	61.75	103951	9	0	99.87	0.12
usb_actsch_104	49	318961	2263819	61.95	76592	9	0	99.84	0.09
usb_actsch_107	39	211117	2248844	61.98	102639	9	0	99.84	0.09
usb_actsch_109	34	342001	2242047	61.91	143625	5	0	99.69	0.15
usb_actsch_11	70	169003	2344296	61.88	76377	10	0	99.93	0.25
usb_actsch_110	43	319137	2132843	62.3	113300	5	0	99.64	0.1
usb_actsch_111	55	176982	2229682	61.94	86611	10	0	99.71	0.1
usb_actsch_112	48	211164	2254831	61.9	101835	8	0	99.84	0.08
usb_actsch_113	61	142855	2234698	61.95	70828	13	0	99.79	0.09
usb_actsch_114	31	389270	2241818	61.91	146968	5	0	99.7	0.15
usb_actsch_115	35	359822	2241813	61.91	134228	6	0	99.46	0.15
usb_actsch_116	44	210867	2240098	61.98	97275	8	0	99.74	0.09
usb_actsch_117	51	192593	2288487	61.8	70371	10	0	99.71	0.22
usb_actsch_119	46	247893	2257698	61.96	101275	8	0	99.83	0.09
usb_actsch_12	36	307924	2289381	61.9	102006	6	0	99.74	0.13
usb_actsch_120	39	269316	2196202	62.09	125345	6	0	99.24	0.14
usb_actsch_122	31	349699	2203634	62.05	249298	4	0	99.79	0.12
usb_actsch_123	44	544508	2215747	61.99	90569	6	0	99.9	0.07
usb_actsch_124	50	308073	2284333	61.82	105566	7	0	99.84	0.21
usb_actsch_125	49	316159	2287871	61.75	116683	7	0	99.86	0.17
usb_actsch_126	42	261711	2269389	61.93	117739	7	0	99.5	0.08
usb_actsch_13	41	261641	2229129	62.06	105404	7	0	99.74	0.14
usb_actsch_14	32	367312	2155531	62.14	148856	5	0	99.81	0.15
usb_actsch_15	28	393018	2196780	62.03	264258	4	0	99.48	0.09
usb_actsch_16	36	212781	2246933	61.99	128019	7	0	99.86	0.09
usb_actsch_17	32	306999	2229082	62.07	117602	5	0	99.5	0.15
usb_actsch_18	29	274286	2181634	62.14	149285	5	0	99.77	0.11
usb_actsch_19	53	326761	2268403	61.93	100264	7	0	99.8	0.18
usb_actsch_2	46	311606	2204762	61.92	116813	5	0	99.37	0.09
usb_actsch_20	34	385666	2158333	62.19	168996	4	0	99.92	0.11
usb_actsch_200_not_comb	43	250738	2219811	62.07	92031	8	0	99.93	0.08
usb_actsch_201	54	248416	2206988	61.95	106289	8	0	99.87	0.13
usb_actsch_202	51	192603	2253533	61.95	102043	8	0	99.84	0.09
usb_actsch_203	83	240354	2343552	61.67	61707	10	0	99.86	0.27
usb_actsch_204	28	361523	2234417	61.97	133448	6	0	99.87	0.1
usb_actsch_205	46	290234	2215064	62	99296	7	0	99.92	0.1
usb_actsch_206high_cov	58	168231	2223079	62.02	67433	12	0	99.81	0.12
usb_actsch_209_L001	59	270259	2380788	61.77	67028	12	0	99.68	0.27
usb_actsch_21	24	395408	2146557	62.14	290843	4	0	99.73	0.13
usb_actsch_210_L004	26	314528	2275199	61.87	165409	5	0	99.69	0.22
usb_actsch_211_L001	44	394511	2202427	62	106250	5	0	99.86	0.13
usb_actsch_213_L003	59	284292	2129740	60.99	64715	9	0	99.52	0.5
usb_actsch_214_L003	53	176477	2144843	60.93	62984	10	0	99.77	0.24
usb_actsch_215_L001	56	200504	2251864	61.95	72516	11	0	99.71	0.1
usb_actsch_216_L001	66	152611	2268110	61.86	78542	11	0	99.84	0.13
usb_actsch_217_L003	39	276258	2182026	62.13	123407	7	0	99.45	0.06
usb_actsch_218_L001	62	260395	2282768	61.8	81091	8	0	99.4	0.15
usb_actsch_219_L003	51	260562	2267952	61.82	86073	9	0	99.91	0.15
usb_actsch_22	31	611914	2217023	62.03	126535	4	0	99.84	0.1
usb_actsch_220_L003	53	298524	2242510	61.91	96959	8	0	98.8	0.15
usb_actsch_221_L003	54	213548	2276237	61.78	89281	9	0	99.82	0.14
usb_actsch_222_L001	64	271905	2251441	61.97	64090	11	0	99.82	0.14
usb_actsch_223_L002	70	223726	2291570	61.83	76287	11	0	99.45	0.25
usb_actsch_224_L001	83	179038	2222861	61.88	47029	14	0	99.3	0.08
usb_actsch_225_L001	68	190125	2219790	61.86	64024	9	0	99.49	0.12
usb_actsch_23	62	395248	2328794	61.87	175503	4	0	99.94	2.89
usb_actsch_24	25	361986	2180529	62.14	242447	4	0	99.58	0.08
usb_actsch_25	49	276724	2232915	62.06	93723	8	0	99.82	0.05
usb_actsch_26	39	507572	2271545	61.91	115766	5	0	99.86	0.09
usb_actsch_27	19	398810	2235352	61.99	361785	3	0	99.78	0.14
usb_actsch_28	51	335943	2272790	61.93	92039	9	0	99.71	0.12
usb_actsch_29	30	315776	2236982	61.84	136407	6	0	99.74	0.15
usb_actsch_3	41	370018	2194977	61.91	144590	5	0	98.96	0.11
usb_actsch_30	38	348119	2156413	62.17	137305	6	0	99.29	0.12
usb_actsch_31	48	317240	2182188	62.12	95454	6	0	98.75	0.2
usb_actsch_32	39	382480	2189576	62.11	218881	4	0	99.48	0.08
usb_actsch_33	39	282376	2246475	61.96	113347	7	0	99.89	0.13
usb_actsch_34	36	365216	2166014	62.06	113446	6	0	99.44	0.11
usb_actsch_35	47	268344	2347602	61.69	103711	8	0	99.89	0.35
usb_actsch_36	32	263745	2212222	62.01	114462	8	0	99.89	0.09
usb_actsch_37	35	587162	2235673	61.99	104760	5	0	99.84	0.1
usb_actsch_38	43	248166	2255312	61.94	99711	8	0	99.83	0.08
usb_actsch_39	31	425110	2215219	62.03	122356	6	0	99.84	0.09
usb_actsch_4	27	392283	2183418	62.13	268343	4	0	99.59	0.08
usb_actsch_40	45	277432	2236664	61.85	89902	8	0	99.8	0.08
usb_actsch_41	45	245004	2214806	61.87	125497	7	0	99.75	0.16
usb_actsch_42	39	497949	2231434	61.95	121832	5	0	99.9	0.12
usb_actsch_43	38	350971	2241475	62.04	167595	5	0	99.87	0.11
usb_actsch_rep_44_L003	62	285880	2279539	61.85	106336	7	0	99.72	0.14
usb_actsch_45	43	303566	2295621	61.89	106293	8	0	99.8	0.17
usb_actsch_46	36	294873	2223344	61.98	117376	6	0	99.84	0.12
usb_actsch_47	38	323562	2257102	61.96	97709	7	0	99.83	0.1
usb_actsch_48	55	261716	2294264	61.89	102950	7	0	99.74	0.1
usb_actsch_49	36	255124	2247264	61.99	109789	7	0	99.7	0.4
usb_actsch_5	65	231614	2189470	62.16	82022	9	0	99.82	0.13
usb_actsch_50	40	215686	2234101	62.01	100237	8	0	99.94	0.22
usb_actsch_51	42	277949	2246008	61.95	101113	8	0	99.52	0.12
usb_actsch_52	40	208344	2253757	61.94	122376	8	0	99.41	0.09
usb_actsch_53	54	317484	2248177	61.91	81787	9	0	99.91	0.14
usb_actsch_54	51	268342	2191709	62.1	72436	8	0	99.82	0.11
usb_actsch_55	59	306222	2232767	62.05	92032	9	0	99.62	0.08
usb_actsch_56	39	419897	2194237	62.12	120145	5	0	99.71	0.14
usb_actsch_57	43	288652	2201073	62.01	90515	9	0	99.74	0.15
usb_actsch_58	39	362385	2190892	61.98	169268	4	0	99.82	0.14
usb_actsch_59	30	342949	2258214	61.87	217474	4	0	99.73	0.13
usb_actsch_6	51	211009	2239562	61.94	97429	9	0	99.88	0.17
usb_actsch_60	55	254827	2204150	61.08	64393	9	0	99.77	0.14
usb_actsch_61	37	306587	2325582	61.7	136396	5	0	99.82	0.16
usb_actsch_62	38	272050	2299717	61.86	90475	9	0	99.91	0.13
usb_actsch_63	57	194997	2186243	62.17	72400	9	0	99.88	0.12
usb_actsch_64	49	199951	2232619	61.96	85686	9	0	99.66	0.09
usb_actsch_65	54	205061	2356207	61.65	99712	9	0	99.81	0.24
usb_actsch_67	37	273305	2214821	62.08	109642	7	0	99.93	0.22
usb_actsch_68	22	349663	2229495	61.98	290051	4	0	99.82	0.09
usb_actsch_7	35	298048	2231091	61.96	123271	5	0	99.9	0.11
usb_actsch_70	37	283924	2306726	61.87	109785	7	0	99.83	0.22
usb_actsch_72	65	349971	2309909	61.74	109790	7	0	99.9	0.17
usb_actsch_74	27	361818	2284445	61.9	268210	4	0	99.89	1.77
usb_actsch_75	46	223074	2258667	61.88	100237	8	0	99.74	0.14
usb_actsch_76	38	247806	2253628	61.96	106945	8	0	99.91	0.18
usb_actsch_77	40	379956	2277457	61.99	96879	7	0	99.84	0.09
usb_actsch_78	31	612402	2219257	62	129373	4	0	99.65	0.16
usb_actsch_79	52	385635	2275683	61.82	99475	6	0	99.85	0.1
usb_actsch_8	29	410360	2258380	62.01	282654	4	0	98.63	0.14
usb_actsch_80	33	389997	2189680	62.01	168135	4	0	99.78	0.16
usb_actsch_81	42	304091	2255734	61.92	115560	6	0	99.67	0.14
usb_actsch_82	31	341141	2277951	61.94	128004	5	0	99.82	0.11
usb_actsch_83	52	213453	2244383	61.97	81409	10	0	99.89	0.15
usb_actsch_84	40	181670	2252141	61.98	117996	8	0	99.89	0.11
usb_actsch_87	38	213692	2232765	61.95	97393	8	0	99.83	0.1
usb_actsch_88	52	323521	2182737	62.08	84446	7	0	99.87	0.11
usb_actsch_89	22	362631	2129886	62.13	197685	4	0	99.44	0.13
usb_actsch_9	58	236224	2238861	61.94	74842	8	0	99.69	0.11
usb_actsch_90	42	253088	2307128	61.88	106320	7	0	99.82	0.11
usb_actsch_91	38	210761	2257044	61.81	126566	8	0	99.89	0.11
usb_actsch_92	44	289697	2183827	62.08	78790	7	0	99.75	0.13
usb_actsch_93	66	178238	2227860	61.88	68646	11	0	99.75	0.14
usb_actsch_94	33	210168	2261775	61.87	124444	7	0	99.83	0.2
usb_actsch_95	36	282217	2278387	61.77	120844	7	0	99.8	0.15
usb_actsch_96	54	210863	2240264	61.93	72915	10	0	99.89	0.12
usb_actsch_97	57	210938	2281575	61.91	104471	8	0	99.8	0.13
usb_actsch_99	58	151637	2282025	61.89	79807	11	0	99.9	0.12

## Sheet: Table S3-pwdDDH
Supplementary Table S3: Pairwise dDDH values among all 137 Actinotignum genomes studied, A. schaalii, A. sanguinis and A. urinale type strain genomes, and “A. timonense” strain Marseille-P2803.
		A. urinale	A. sanguinis	A. schaalii	A. stranguriae	A. stranguriae	A. stranguriae	"A. timonense"	A. lotii	A. lotii	A. lotii	A. lotii	A. lotii	A. lotii	A. lotii	A. lotii	A. lotii	A. lotii	A. lotii	A. lotii	A. lotii	A. lotii	A. lotii	A. lotii	A. lotii	A. lotii	A. lotii	A. lotii	A. lotii	A. lotii	A. lotii	A. lotii	A. lotii	A. lotii	A. lotii	A. lotii	A. lotii	A. lotii	A. lotii	A. lotii	A. lotii	A. lotii	A. lotii	A. lotii	A. lotii	A. lotii	A. lotii	A. lotii	A. lotii
Species	Strain	CCUG 46093T	CCUG 64068T	CCUG 27420T	usb_actsch_61T	usb_actsch_213_L003	usb_actsch_214_L003	Marseille-P2803	usb_actsch_19	usb_actsch_209_L001	usb_actsch_68	usb_actsch_53	usb_actsch_204	usb_actsch_99	usb_actsch_25	usb_actsch_219_L003	usb_actsch_92	usb_actsch_29	usb_actsch_96	usb_actsch_125	usb_actsch_103	usb_actsch_221_L003	usb_actsch_62	usb_actsch_41	usb_actsch_95	usb_actsch_74	usb_actsch_123	usb_actsch_43	usb_actsch_72	usb_actsch_205	usb_actsch_36	usb_actsch_45	usb_actsch_rep_44_L003	usb_actsch_5	usb_actsch_49	usb_actsch_60	usb_actsch_124	usb_actsch_84	usb_actsch_206high_cov	usb_actsch_50	usb_actsch_33	usb_actsch_88	usb_actsch_42	usb_actsch_38	usb_actsch_83	usb_actsch_79	usb_actsch_112	usb_actsch_54	usb_actsch_63
A. cystesis	usb_actsch_34T	21.2	35.9	53.8	43	41.7	42.3	66.6	68.2	64.3	64.6	64.5	65.5	66.7	67.1	64	65	65.2	65	64.9	65	67.2	65.2	63.7	64.7	64	71.4	67.8	66.4	66.2	68.2	65.8	64.7	66.1	65.7	65	64.8	68.5	67.7	67.3	67.6	68.4	67.6	68.3	69.5	67.1	67.1	66.9	67.6
A. cystesis	usb_actsch_11	21.4	35.9	55.9	42.9	41.3	41.8	62	65.5	61.7	61.9	61.3	61.4	63.7	64.8	60.4	61.1	61.2	61.6	61.1	61.2	63.4	61.1	59.6	61.5	60.6	67.6	65.4	62	62.3	62.1	61.6	61.2	63.1	61.8	61.4	61.8	63.3	63.6	63.2	63.4	62.9	62.8	63	64.8	64.3	62.6	62.9	63
A. inguinis	usb_actsch_94	23.1	36.2	54.8	42.3	40	40.5	65.6	60.9	67.4	62.9	63.9	65.4	65.1	63.4	63.4	62.5	62.5	62.3	62.4	62.4	63.1	62.1	61.8	63.5	64	64.6	62.8	62.4	62.9	62.3	65.5	64.3	66.6	66.3	66	65.3	65.1	65	64.6	64.7	66.6	66.4	66.6	66.4	65.5	65.6	65.5	64.7
A. inguinis	usb_actsch_31T	22.9	36.2	55.2	42.3	41.4	42.2	65.8	58.8	67.2	63.4	64.6	66.1	64.8	63.1	63.5	61.6	61.5	61.4	61.5	61.5	61.5	61.2	60.2	64.6	63.2	62.4	61.3	62.6	62.4	61.1	63.4	63.9	64.9	64.6	64.3	63.9	64.6	64.7	64.3	64.3	65.9	68.6	68.2	65	65.7	65.6	65.7	65.7
A. inguinis	usb_actsch_89	21.7	36.4	58	42.3	41.1	41.3	64.9	59.9	66.7	62.8	63.6	64.2	64.1	61.8	63.6	61.7	61.7	61.6	61.6	61.6	61.8	61.5	60.5	63.2	64.1	61.1	60.5	62.7	61.6	60	63.7	64.6	65.6	65.1	64.8	64.1	63.8	63.9	63.4	63.5	65.2	67.3	66.9	65.9	64.7	64.8	64.7	65.1
A. inguinis	usb_actsch_2	22.8	36.2	55	42.4	40.9	41.4	65.9	59.1	67	62.3	64.2	64.7	66	62.2	64	62.1	62.1	62	62.6	62.3	62.1	61.8	61.5	64.8	65.4	61.6	61.2	61.6	61.7	60.9	64.7	65.2	66	65.8	65.6	64.6	64.6	63.8	63.6	64.1	66	69	68.7	65.3	65.2	65.8	65.7	66.2
A. inguinis	usb_actsch_8	22.6	36.5	54.9	42	40.9	41.3	66.3	57.9	67.7	62	64.8	65.6	66.6	61.7	64.1	62.9	62.7	62.5	62.5	62.7	62.6	62.4	62.1	64	65.8	62.1	60.2	61.6	62.2	60.6	64.9	64.8	66.8	66.2	65.9	65.2	65.3	64.4	64.1	64.9	66.6	69.5	68.4	63.7	65.7	66.4	66.2	66.4
A. inguinis	usb_actsch_225_L001	22.4	36	54.4	43.1	42.2	42.7	64.6	61.9	67.1	61.6	63.5	64.4	65.2	61.7	62.8	61.7	61.6	61.9	61.6	61.7	62.1	61.9	61.1	63.4	64.4	61.5	60.4	61.3	60.7	60.5	63.7	64.8	65.9	65.5	64.7	63.9	64	63.3	63	64.3	65.2	68.2	68	64.8	64.8	65.7	65.5	65.7
A. inguinis	usb_actsch_3	22.5	36.4	54.6	42.5	41.5	41.9	64.9	60	66.9	61.7	63.5	64.5	65.2	61.5	63.1	61.6	61.6	61.5	61.5	61.6	61.6	61.4	61	64.3	64.7	61.1	60.1	62.1	61.2	60.3	63.8	65	65.4	65.1	64.8	64.1	64.1	63.3	63.1	63.9	65.5	68.2	67.9	65.2	64.5	65.3	65.1	65.5
A. inguinis	usb_actsch_224_L001	22.4	36.6	54.7	42.8	41.5	41.9	64.8	59.1	66.7	61.6	63.3	64.3	64.9	61.4	62.4	61.5	61.5	61.4	61.3	61.3	61.4	61.2	61	64.1	64.5	61	59.9	61.5	61.1	60.3	63.6	64.4	65.2	64.9	64.6	63.9	63.9	63.1	63	63.8	65.3	68.2	67.7	64.5	64.4	65.1	65	64.8
"A. timonense"	Marseille-P2803	21	36	55.2	43.4	41.9	43	100	73.7	82	88	84.5	90.7	84.6	82.6	88.5	88	87.6	86.7	87.6	87.4	85.3	85.1	84.7	84	83.7	86.9	86	89.6	88.8	89.2	88.7	89.9	92.6	91.7	91.2	89.3	94	93.6	92.3	91.1	92.2	95.5	94.5	92.6	93.7	92.9	94.2	95
A. lotii	usb_actsch_19	22	37.1	53.9	43.9	43.8	44.6	73.7	100	71.3	73.2	71.2	72.1	72	75.3	71.9	74.4	74.3	74.6	73.9	74.3	74.3	72.8	71.8	72.3	71.8	75.5	77	78.8	79.7	80.6	76.9	77.7	77.9	76.1	75.9	74.5	79.4	80.1	78.8	79.7	77.9	74.7	75.9	78.3	76.3	76.7	75.8	75.8
A. lotii	usb_actsch_209_L001	21.9	36.1	56.1	42.6	42	42.8	82	71.3	100	77	79.1	80.9	75.7	76.6	76.7	77.9	77.8	77.9	77.5	77.9	77.8	76.9	73.9	74.2	75.1	76.8	75.7	78.9	78.4	77.5	78.2	79.9	82.2	81	79.4	78	82.5	82.5	81	82.1	81.7	82.3	81.6	81.9	81.5	82.8	82.2	83.4
A. lotii	usb_actsch_68	21	35.6	56.4	43.1	41	42	88	73.2	77	100	81.9	86.8	78.6	83.2	82.7	82.6	82.4	82.5	82.7	82.6	81	81.3	79.4	78.9	79	82.2	82.7	85.7	84.7	84.5	82.1	81.3	83.9	83.6	82.8	81.7	88.7	88.9	88.4	87.7	86.9	86	86.9	85.2	85.3	85.2	85.8	86.2
A. lotii	usb_actsch_53	21.2	35.9	56	43.8	41.9	43.2	84.5	71.2	79.1	81.9	100	85.9	78.9	77.9	77.6	78.4	78.3	78	78.1	78.5	77.1	77.7	75.4	74.3	75.9	77.3	76.3	80.1	79.8	78.4	81.2	82.7	85	84.3	84.9	82.6	83.6	84	85	82.5	82.3	84.9	84.1	84.1	84.7	85	85.4	85.6
A. lotii	usb_actsch_204	21.1	35.7	55.8	43.5	41.6	42.8	90.7	72.1	80.9	86.8	85.9	100	79.8	78.6	81	81.1	80.9	80.7	80.3	80.4	79.7	78.9	77.9	77.8	78.1	81.9	79.7	83.2	83	82.3	81.8	83.7	86	84.5	84.3	82.6	86.8	86.8	86.7	85.3	85.2	88.1	86.7	85.7	87	87.5	87.6	88.5
A. lotii	usb_actsch_99	21	35.9	55.3	42.8	41.7	42.4	84.6	72	75.7	78.6	78.9	79.8	100	78.7	81.2	81.3	81.1	80.8	81.1	81.4	79.5	81.8	77.3	77.6	78.8	79.7	78.2	81.3	80	80.4	80.9	81.6	83.5	82.8	82.4	81.4	84.9	84.1	83.6	83.2	84.6	88	87.5	83.6	84.3	83.5	84.4	85.3
A. lotii	usb_actsch_25	21	35.9	55.8	42.4	41.1	42.2	82.6	75.3	76.6	83.2	77.9	78.6	78.7	100	81.3	82.9	83.1	82.6	82.7	82.7	81.3	83.7	78.6	78.8	79.1	82.9	81.9	85.4	85.8	84.2	82.3	82.4	84.2	83.1	81.9	81.2	88.5	89.3	88.1	86.6	86.6	84.2	84.9	86.5	85.6	84.1	84.9	85.7
A. lotii	usb_actsch_219_L003	21.2	37.2	53.6	43.1	42.5	43.4	88.5	71.9	76.7	82.7	77.6	81	81.2	81.3	100	94.6	94.7	93.5	94.5	93.9	91.4	91.8	90.5	87.7	88.8	82.7	82.2	88.8	86.3	85.2	87.1	84.7	87	86.7	85.9	86.2	91.3	91.3	89.4	88.2	89.4	89.4	88.6	87.2	88.7	86.7	87.8	89.6
A. lotii	usb_actsch_92	21.2	36.9	53.7	43.4	42.9	43.8	88	74.4	77.9	82.6	78.4	81.1	81.3	82.9	94.6	100	99.7	99.7	99.7	99.8	97.3	98.5	95.9	93.8	95.9	83.4	83.5	92	87.8	87	89.5	85.7	89.1	88.5	87	88.2	93.6	92.8	90.8	91.9	91.6	88.8	88.9	88.7	89.4	88.9	89.4	91.1
A. lotii	usb_actsch_29	21.2	36.9	53.7	43.4	42.9	43.9	87.6	74.3	77.8	82.4	78.3	80.9	81.1	83.1	94.7	99.7	100	99.7	99.8	99.7	96.9	98.6	95.7	93.5	95.5	83.1	83.4	92	87.9	86.8	89.2	85.7	88.8	88.5	86.8	87.9	93.4	92.8	90.8	91.7	91.6	88.8	88.6	88.4	89.1	88.8	89.2	90.9
A. lotii	usb_actsch_96	21.2	36.9	53.6	43.9	43.5	44.4	86.7	74.6	77.9	82.5	78	80.7	80.8	82.6	93.5	99.7	99.7	100	99.3	99.5	97.2	98.2	96.1	92.7	95.2	83.3	83.1	91	87.8	87	88.8	85.2	89.1	87.6	86.3	87	93.6	92.8	90.9	92	91.6	88.6	88.5	88.3	89.5	89.3	89.3	90.7
A. lotii	usb_actsch_125	21.2	36.9	53.7	43.6	43.1	44.1	87.6	73.9	77.5	82.7	78.1	80.3	81.1	82.7	94.5	99.7	99.8	99.3	100	99.6	96.4	97.9	96	93.6	95.1	83.3	83.5	90.7	88	87.1	88.9	85.6	88.2	87.9	86.8	87.1	93.7	93	91	91.3	91.7	88.9	88.8	88.5	89.5	88.3	88.7	90.3
A. lotii	usb_actsch_103	21.2	36.9	53.7	43.7	43.2	44.2	87.4	74.3	77.9	82.6	78.5	80.4	81.4	82.7	93.9	99.8	99.7	99.5	99.6	100	96.8	98	96	93.3	95.1	83.3	83.1	90.8	87.8	87.1	89.2	85.9	88.7	88	86.8	87.4	93.8	92.9	90.9	91.7	91.6	88.9	89.2	89	89.5	88.7	89	90.6
A. lotii	usb_actsch_221_L003	21.2	36.7	53.8	43.8	43.4	44.4	85.3	74.3	77.8	81	77.1	79.7	79.5	81.3	91.4	97.3	96.9	97.2	96.4	96.8	100	95.1	92.6	91.1	92.9	83.6	81.8	89.1	85.9	85.4	87.4	83.8	87.7	86.1	84.9	85.7	91.6	90.9	89	90.1	89.8	87.4	87.3	87.9	89.1	87.8	88.1	89.2
A. lotii	usb_actsch_62	21.2	36.8	54	43.7	43.2	44.2	85.1	72.8	76.9	81.3	77.7	78.9	81.8	83.7	91.8	98.5	98.6	98.2	97.9	98	95.1	100	94.2	90.9	93.4	81.6	81.3	89.5	86.3	85.3	87.1	83.6	87	86.4	84.5	85.4	91.9	91.2	90.1	89.9	90.1	87.2	86.8	86.5	87.8	87.2	87.4	89.2
A. lotii	usb_actsch_41	20.5	37	52.7	44.7	43.8	44.5	84.7	71.8	73.9	79.4	75.4	77.9	77.3	78.6	90.5	95.9	95.7	96.1	96	96	92.6	94.2	100	89.5	91.8	79.7	80.8	87.5	83.4	83.4	87.7	83.9	87.3	86.5	85.1	86	89.3	88.5	86.7	87.5	87.1	84.9	85.2	84.4	85.1	84.7	87.6	86.8
A. lotii	usb_actsch_95	21.3	36.7	54	43	42.4	43.6	84	72.3	74.2	78.9	74.3	77.8	77.6	78.8	87.7	93.8	93.5	92.7	93.6	93.3	91.1	90.9	89.5	100	94.7	79.1	80.1	85	83.5	82.9	85	81.2	83	82.5	82.4	82.1	88.1	87.2	85.7	85.9	86	85.1	85.7	84.7	85.2	84.3	84.2	86
A. lotii	usb_actsch_74	21.3	37.3	53.4	43.7	43.3	43.8	83.7	71.8	75.1	79	75.9	78.1	78.8	79.1	88.8	95.9	95.5	95.2	95.1	95.1	92.9	93.4	91.8	94.7	100	80	79.5	86	84.1	82.3	87.9	83	86.4	85.6	84.6	84.7	88.9	88.2	86.7	86.8	86.9	86.1	85.8	84.6	86.1	85.8	85.9	87.2
A. lotii	usb_actsch_123	21	35.8	54.3	43.1	41.7	42.9	86.9	75.5	76.8	82.2	77.3	81.9	79.7	82.9	82.7	83.4	83.1	83.3	83.3	83.3	83.6	81.6	79.7	79.1	80	100	84.8	88	86.9	86.1	83.3	83.7	85.7	84.7	83.5	83.3	90.1	90.5	88.5	88.6	88.1	86.6	86.7	88	87.4	85.7	86.9	87.8
A. lotii	usb_actsch_43	21.5	35.7	54.4	43.6	41.9	43	86	77	75.7	82.7	76.3	79.7	78.2	81.9	82.2	83.5	83.4	83.1	83.5	83.1	81.8	81.3	80.8	80.1	79.5	84.8	100	87.7	89.1	89.4	83.8	83.1	85.3	84.2	83.4	81.9	90.1	90.9	89.4	87.8	88.4	86.2	87.1	88.4	87.3	86.4	87.4	87
A. lotii	usb_actsch_72	21.1	35.9	54.4	43.4	43.3	44.5	89.6	78.8	78.9	85.7	80.1	83.2	81.3	85.4	88.8	92	92	91	90.7	90.8	89.1	89.5	87.5	85	86	88	87.7	100	93.9	91.8	91.5	88.1	90.8	90.3	88.5	89.4	96.3	97.2	95	93.9	94.9	91	89.9	91.6	92.6	90.3	91.2	91.7
A. lotii	usb_actsch_205	22.3	36.6	54.3	42.8	41.6	42.8	88.8	79.7	78.4	84.7	79.8	83	80	85.8	86.3	87.8	87.9	87.8	88	87.8	85.9	86.3	83.4	83.5	84.1	86.9	89.1	93.9	100	91.9	88.5	87	89.9	89.2	87.5	87	94.4	95.3	93.1	92.8	92.8	88.8	89.1	90.6	90.8	90.4	90.2	91.5
A. lotii	usb_actsch_36	21.2	35.6	54	43	41.4	42.6	89.2	80.6	77.5	84.5	78.4	82.3	80.4	84.2	85.2	87	86.8	87	87.1	87.1	85.4	85.3	83.4	82.9	82.3	86.1	89.4	91.8	91.9	100	86.6	85.5	87.9	87.1	85.5	85	94.1	93.3	91.6	92.4	92.2	88.6	90.7	90.5	89	88.8	89.9	91
A. lotii	usb_actsch_45	20.3	36	53.8	44	42.7	43.5	88.7	76.9	78.2	82.1	81.2	81.8	80.9	82.3	87.1	89.5	89.2	88.8	88.9	89.2	87.4	87.1	87.7	85	87.9	83.3	83.8	91.5	88.5	86.6	100	89.9	93.9	96.3	94.7	92.9	92.3	93.1	90.7	89.8	90.5	89.9	90.4	90.6	91.3	90.5	90.7	92
A. lotii	usb_actsch_rep_44_L003	20.5	36.1	53.5	45.1	44.3	45.3	89.9	77.7	79.9	81.3	82.7	83.7	81.6	82.4	84.7	85.7	85.7	85.2	85.6	85.9	83.8	83.6	83.9	81.2	83	83.7	83.1	88.1	87	85.5	89.9	100	95	93.3	92.2	90.6	91.7	92.1	90	90.1	90.1	92	91.5	92.1	92	91.7	93.1	93.1
A. lotii	usb_actsch_5	20.6	35.9	54.2	45.1	42.7	43.4	92.6	77.9	82.2	83.9	85	86	83.5	84.2	87	89.1	88.8	89.1	88.2	88.7	87.7	87	87.3	83	86.4	85.7	85.3	90.8	89.9	87.9	93.9	95	100	96.9	95.8	94.7	94.5	95.3	93	93	92.8	94.6	93.8	94.4	95.5	95.2	96.1	96.7
A. lotii	usb_actsch_49	20.6	36	54.1	44.5	42.4	43.2	91.7	76.1	81	83.6	84.3	84.5	82.8	83.1	86.7	88.5	88.5	87.6	87.9	88	86.1	86.4	86.5	82.5	85.6	84.7	84.2	90.3	89.2	87.1	96.3	93.3	96.9	100	97.9	94.9	93.7	94.5	92.2	90.9	92.2	93.7	92.8	93.3	94.4	93.6	94	95.1
A. lotii	usb_actsch_60	20.6	36.1	53.8	44.9	42.6	43.4	91.2	75.9	79.4	82.8	84.9	84.3	82.4	81.9	85.9	87	86.8	86.3	86.8	86.8	84.9	84.5	85.1	82.4	84.6	83.5	83.4	88.5	87.5	85.5	94.7	92.2	95.8	97.9	100	93.2	92.1	92.8	91.1	90.4	90.4	92.2	91.7	92.2	93.1	92.4	92.7	93.9
A. lotii	usb_actsch_124	20.4	36.4	53.7	45.5	43.2	44.2	89.3	74.5	78	81.7	82.6	82.6	81.4	81.2	86.2	88.2	87.9	87	87.1	87.4	85.7	85.4	86	82.1	84.7	83.3	81.9	89.4	87	85	92.9	90.6	94.7	94.9	93.2	100	91.6	92.5	90.2	88.7	89.6	91.1	90.4	91	93.2	91.1	92	93
A. lotii	usb_actsch_84	21.2	35.8	54.8	43.4	41.9	43.1	94	79.4	82.5	88.7	83.6	86.8	84.9	88.5	91.3	93.6	93.4	93.6	93.7	93.8	91.6	91.9	89.3	88.1	88.9	90.1	90.1	96.3	94.4	94.1	92.3	91.7	94.5	93.7	92.1	91.6	100	99.3	97.8	98.7	98.3	94.8	95.3	94.7	95.2	95.2	95.6	97.1
A. lotii	usb_actsch_206high_cov	21.2	35.8	55	43.2	41.6	42.8	93.6	80.1	82.5	88.9	84	86.8	84.1	89.3	91.3	92.8	92.8	92.8	93	92.9	90.9	91.2	88.5	87.2	88.2	90.5	90.9	97.2	95.3	93.3	93.1	92.1	95.3	94.5	92.8	92.5	99.3	100	98.2	98	97.8	94.1	94.5	95.5	95.8	94.7	95.6	96.7
A. lotii	usb_actsch_50	21.2	35.9	55	43.3	41.7	42.8	92.3	78.8	81	88.4	85	86.7	83.6	88.1	89.4	90.8	90.8	90.9	91	90.9	89	90.1	86.7	85.7	86.7	88.5	89.4	95	93.1	91.6	90.7	90	93	92.2	91.1	90.2	97.8	98.2	100	96.6	96.1	92.4	92.8	93.4	93.7	93.3	94	95.1
A. lotii	usb_actsch_33	21.1	35.8	54.8	43.6	42.3	43.6	91.1	79.7	82.1	87.7	82.5	85.3	83.2	86.6	88.2	91.9	91.7	92	91.3	91.7	90.1	89.9	87.5	85.9	86.8	88.6	87.8	93.9	92.8	92.4	89.8	90.1	93	90.9	90.4	88.7	98.7	98	96.6	100	96.9	93.2	93.2	92.9	93.6	93.8	93.9	95
A. lotii	usb_actsch_88	21.3	35.9	54.9	43.4	41.7	42.8	92.2	77.9	81.7	86.9	82.3	85.2	84.6	86.6	89.4	91.6	91.6	91.6	91.7	91.6	89.8	90.1	87.1	86	86.9	88.1	88.4	94.9	92.8	92.2	90.5	90.1	92.8	92.2	90.4	89.6	98.3	97.8	96.1	96.9	100	94.1	94.2	92.9	93.3	93.5	93.9	95.5
A. lotii	usb_actsch_42	21.2	35.9	55	43.5	41.9	43.1	95.5	74.7	82.3	86	84.9	88.1	88	84.2	89.4	88.8	88.8	88.6	88.9	88.9	87.4	87.2	84.9	85.1	86.1	86.6	86.2	91	88.8	88.6	89.9	92	94.6	93.7	92.2	91.1	94.8	94.1	92.4	93.2	94.1	100	98.7	94	94.3	95.1	95.9	97
A. lotii	usb_actsch_38	21.2	35.9	55	43.9	42	43.1	94.5	75.9	81.6	86.9	84.1	86.7	87.5	84.9	88.6	88.9	88.6	88.5	88.8	89.2	87.3	86.8	85.2	85.7	85.8	86.7	87.1	89.9	89.1	90.7	90.4	91.5	93.8	92.8	91.7	90.4	95.3	94.5	92.8	93.2	94.2	98.7	100	95	94.3	94.5	95.2	96.3
A. lotii	usb_actsch_83	21.3	35.8	55.2	44.5	42.3	43.4	92.6	78.3	81.9	85.2	84.1	85.7	83.6	86.5	87.2	88.7	88.4	88.3	88.5	89	87.9	86.5	84.4	84.7	84.6	88	88.4	91.6	90.6	90.5	90.6	92.1	94.4	93.3	92.2	91	94.7	95.5	93.4	92.9	92.9	94	95	100	94.9	94	94.6	95.1
A. lotii	usb_actsch_79	20.9	35.9	54.6	43.3	41.5	42.7	93.7	76.3	81.5	85.3	84.7	87	84.3	85.6	88.7	89.4	89.1	89.5	89.5	89.5	89.1	87.8	85.1	85.2	86.1	87.4	87.3	92.6	90.8	89	91.3	92	95.5	94.4	93.1	93.2	95.2	95.8	93.7	93.6	93.3	94.3	94.3	94.9	100	95.1	95.4	97
A. lotii	usb_actsch_112	21.6	36	54.2	44.6	42.8	44	92.9	76.7	82.8	85.2	85	87.5	83.5	84.1	86.7	88.9	88.8	89.3	88.3	88.7	87.8	87.2	84.7	84.3	85.8	85.7	86.4	90.3	90.4	88.8	90.5	91.7	95.2	93.6	92.4	91.1	95.2	94.7	93.3	93.8	93.5	95.1	94.5	94	95.1	100	96	97.2
A. lotii	usb_actsch_54	21.1	35.9	54.3	44.1	42.4	43.5	94.2	75.8	82.2	85.8	85.4	87.6	84.4	84.9	87.8	89.4	89.2	89.3	88.7	89	88.1	87.4	87.6	84.2	85.9	86.9	87.4	91.2	90.2	89.9	90.7	93.1	96.1	94	92.7	92	95.6	95.6	94	93.9	93.9	95.9	95.2	94.6	95.4	96	100	97.2
A. lotii	usb_actsch_63	21.2	36.1	54.7	43.8	42.2	43.4	95	75.8	83.4	86.2	85.6	88.5	85.3	85.7	89.6	91.1	90.9	90.7	90.3	90.6	89.2	89.2	86.8	86	87.2	87.8	87	91.7	91.5	91	92	93.1	96.7	95.1	93.9	93	97.1	96.7	95.1	95	95.5	97	96.3	95.1	97	97.2	97.2	100
A. lotii	usb_actsch_46	21.2	36	54.9	44.4	42.8	43.9	94.9	78	83.8	86.7	86.5	88.3	85.2	86.9	89.1	90.9	90.8	90.8	90.2	90.7	89.5	88.9	86.5	85.8	87.4	88.5	88.2	93.7	92.5	90.7	92.9	94.6	97.8	96.2	95	93.9	97	97.7	95.6	95.3	95.4	97.1	96.3	97.1	97.7	97.3	97.9	97.9
A. lotii	usb_actsch_47	21.3	36	54.6	43.3	42.1	43.3	95.3	76.6	83	85.8	85.8	88.3	85.2	86	89.7	90.7	90.8	90.8	90.8	90.7	89.3	89.2	86.4	86.6	87.6	87.3	87.5	94.6	91.3	89.6	93.4	93.7	96.7	96	94.5	94.1	96	96.3	94.2	94.4	94.6	96.2	95.8	96	96.4	96.6	97.2	98.3
A. lotii	usb_actsch_100	20.9	35.9	54.9	43.8	42.2	43.4	94.8	77.3	84	86.5	86.3	88.5	85.2	86.5	88.8	90.9	90.6	90.9	90.1	90.4	89.5	88.7	86.4	85.7	87.3	88.2	87.8	92.9	92.1	90.6	92.5	93.8	97.4	95.6	94.4	93.3	96.8	97.1	95.1	95.5	95.4	96.8	96.2	96.3	97.1	97.4	97.8	98.5
A. lotii	usb_actsch_26	21.2	35.8	54.9	43.6	42	43.2	94.8	76.9	83.7	86.6	86.4	88.7	85.2	86.3	88.9	90.9	90.6	90.4	90.1	90.4	89	89.3	86.5	85.6	87	88.1	87.6	93	92.1	90.6	92.7	93.8	97.3	95.6	94.5	93.7	96.8	97.2	95.3	94.9	95.3	97	96.1	96.2	97.4	97.2	97.5	98.8
A. lotii	usb_actsch_116	21.3	36	55	43.1	41.5	42.7	95.9	76.6	82.8	86.8	85.8	88.3	84.7	87	90.3	90.7	90.6	89.6	90.6	90.1	88.3	87.9	86.4	86.7	86.5	88.4	88.4	93.3	92.4	90.8	92.3	94	96.3	95.6	94.8	93.3	96.9	97.6	95.5	94.2	95.3	96.8	95.8	96.9	97.4	95.8	96.6	97.8
A. lotii	usb_actsch_215_L001	21.3	35.9	54.9	43.6	42.1	43.3	94.2	77.2	82.8	86.2	86.9	87.8	85.9	86.5	88.7	90.4	90.3	90.5	89.9	90.1	88.9	88.9	85.9	85.4	86.8	87.6	87.5	92.8	91.7	89.8	92.4	93.7	97.2	95.5	94.3	93.7	96.1	96.9	94.7	94.5	94.6	96.2	95.5	96.1	96.9	96.7	97.1	97.9
A. lotii	usb_actsch_77	21.2	35.8	54.9	43.3	41.7	42.8	96	76.7	83.1	86.9	86.3	88.6	85.4	86.6	90.3	91	90.9	90.2	91	90.7	88.7	88.4	86.7	86.9	87.2	88.5	88.3	93.4	92.6	90.8	93	94.4	97	96.3	95.6	93.8	97.2	97.8	95.7	94.6	95.5	97	96.4	96.9	97.8	96.5	97.3	98.5
A. lotii	usb_actsch_37	21.2	35.8	54.9	43.2	41.6	42.8	96.2	77.3	83.9	86.7	87	89.5	85.8	87.2	90.3	91.1	90.7	91.1	91	91.1	89.6	89.3	86.6	86.9	87.8	88.5	88.7	94.4	92.4	90.8	94	94.8	98.1	97	95.8	95.2	97.1	97.7	95.7	95.5	95.4	96.9	96.8	97.4	97.9	97.5	97.9	99.3
A. lotii	usb_actsch_22	20.9	35.8	54.9	43.2	41.6	42.8	96.2	77.3	83.7	86.8	86.8	89.3	85.6	87.1	90.2	90.9	90.6	91	91	91	89.5	89.2	86.6	86.7	87.5	88.4	88.7	94.3	92.3	90.7	93.9	94.6	97.9	97	95.8	95.1	97.1	97.7	95.6	95.4	95.3	96.9	96.8	97.4	97.8	97.5	98.1	99.2
A. lotii	usb_actsch_39	21.2	35.9	54.9	43.2	41.6	42.8	96	77.3	83.8	86.6	86.8	89.3	85.7	87.3	90.4	91	90.8	90.9	91	90.9	89.4	89.3	86.3	86.7	87.8	88.3	88.7	94.6	92.6	90.6	93.7	94.9	97.8	97.2	95.7	95	96.9	97.7	95.6	95.4	95.5	96.9	96.6	97.3	97.6	97.3	98	99
A. lotii	usb_actsch_91	21.1	35.9	55	43.8	42	43.2	95.1	76.2	83.6	86.7	86.8	88.1	85.7	87	89.7	90.9	90.9	90.5	90.8	91	89	88.6	86.4	86	87.1	88.3	88.2	92.3	92.6	90.6	93.1	94.1	97.4	96.6	95.3	94.1	96.9	97.7	95.6	94.9	95.5	97	96.6	96.1	97.6	96.9	97.5	98.3
A. lotii	usb_actsch_119	21.2	35.9	54.9	43.5	41.9	43.1	95.3	77.1	83.8	86.5	87	88.2	85.8	86.9	89.6	91	90.8	90.6	90.8	91.2	89.1	88.9	86.3	86.2	87.2	88.4	88	93.2	92.4	90.6	93.2	94.9	97.5	96.4	95.4	94.2	96.9	97.6	95.5	95	95.4	96.9	96.6	97.2	97.6	96.9	97.4	98.6
A. lotii	usb_actsch_104	21.1	35.8	54.9	43.4	41.8	43	95.5	76.7	83.3	86.6	86.6	88.2	85.5	86.8	90.1	91	91	90.2	91	90.8	88.7	88.7	86.4	86.5	87.2	88.3	88.4	93.3	92.7	90.6	93	94.7	97.2	96.4	95.4	93.9	97	97.8	95.6	94.6	95.6	97	96.4	96.9	97.6	96.6	97.2	98.4
A. lotii	usb_actsch_12	21	35.8	54.9	43.4	41.8	42.9	94.7	76.7	83	86.7	86	88.1	84.4	86.4	88.7	91	90.6	89.7	89.6	89.9	88.3	88.5	86.5	85.2	86.2	88.6	87.3	93.3	92.4	90.7	93.1	93.6	96.6	96	93.9	94	97	97.6	95.6	94.6	95.3	97	95.4	96.1	97.7	96.2	96.8	98
A. lotii	usb_actsch_202	21.2	35.9	54.9	43.8	42.2	43.3	94.9	77.7	83.9	86.8	86.4	88.5	85.2	87	89.1	90.9	90.9	91.2	90.4	90.6	89.6	89	86.5	85.8	87.4	88.3	88.2	93.5	92.5	90.8	92.9	94.3	97.8	96.2	94.8	93.7	97	97.7	95.6	95.6	95.5	96.8	96.3	96.8	97.7	97.4	98.1	98.6
A. lotii	usb_actsch_126	21.3	35.8	54.9	43.8	42.2	43.3	95	77.7	84.1	86.7	86.5	88.7	85.2	86.8	88.9	91	90.7	91.2	90.2	90.7	89.8	89	86.7	85.8	87.3	88.4	88.3	93.3	92.4	90.8	93.1	94.2	98	96	95	94	97	97.6	95.6	95.6	95.3	96.8	96.3	97	97.9	97.6	97.9	98.8
A. lotii	usb_actsch_82	21.1	36	55.1	43.7	42.1	42.9	93.8	76.3	82.8	85.9	86.4	87.2	85.4	85.5	88.8	90	89.9	89.5	89.9	90	88	87.8	86	84.7	86.8	87.2	86.7	90.9	91.4	89.1	92.6	93.3	96.8	96.1	95.1	93.6	95.6	96.5	94.6	94	94.5	96	95.5	95	96.4	95.6	96.3	97
A. lotii	usb_actsch_10	21.1	35.8	54.8	43.4	41.9	42.8	94	76.6	83	85.7	85.9	86.9	85.4	86.1	89.3	90.6	90.4	90.2	90.6	90.8	88.8	88.6	86.1	85.7	86.9	87.8	87.1	92.1	91.3	89.6	92.6	93.7	96.6	95.9	94.6	93.7	95.9	96.6	94.5	93.9	94.4	95.6	95.6	96.2	97.5	95.7	96.5	97.4
A. lotii	usb_actsch_107	21.1	35.9	55	43.6	42.1	43.2	94.3	77.2	83.5	88	87.2	89.6	84.2	85.9	88.3	89.9	89.6	89.8	89.4	89.6	88.3	87.7	85.5	85.1	86.4	87.4	87.6	92.3	92	89.6	92.1	93.2	96.6	95.1	93.8	92.8	96	96.7	95.1	94.3	94.4	95.9	95.3	95.9	96.8	96.9	96.8	97.6
A. lotii	usb_actsch_200_not_comb	21.2	35.7	55.1	42.9	41.3	42.4	93.9	76.7	84.3	86	84.7	87	84	86.9	89.3	90.4	90.1	90.3	90.2	90.4	89.3	88.7	85.9	85.9	86.7	88.5	88.3	93.5	91.6	90	91.9	92.5	96	94.8	93.5	93.5	96.1	96.8	94.8	94.5	94.2	94.8	94.5	96	96.4	95.4	95.9	97.5
A. lotii	usb_actsch_56	21.2	35.8	55.5	43.3	41.7	42.6	89.5	74.1	83.4	84.8	86.8	89.9	80.2	81.8	83.1	83.5	83.4	83.2	83.6	83.9	82.6	81.5	80.3	79.2	80.3	82.7	82.1	85.6	85.4	84.2	85.6	87.6	89.4	88.4	87.2	86	89.5	90.3	89.7	87.4	87.6	89.2	89.1	89.9	89.2	89.5	89.7	90.3
A. lotii	usb_actsch_16	21.1	35.7	55.4	42.7	42	43.2	94	73.7	81.7	88.9	82.4	88.6	82	84.5	85.5	85.8	85.4	85.3	85.7	86.1	84.1	83.6	82.4	82	82.3	85.3	83.5	87.2	86.7	86.5	85.6	87	89.2	88.1	87.2	86.4	91.3	91.2	89.7	90.2	89.1	91.5	91.3	89.7	90.5	89.5	91	91.5
A. lotii	usb_actsch_48	21.1	35.9	55.8	43.4	41.8	42.7	89.9	72.8	81.5	87	82.2	84.7	81.2	83.7	84.2	84.9	84.6	84.4	84.2	84.4	83.4	83.5	81.6	79	81	83.1	81.8	86	85.2	85.2	84.9	86.4	89.5	88.1	86.9	85.7	90.3	90.3	89.4	88.7	88.8	90.3	89.5	88.9	88.9	88.9	90.8	91
A. lotii	usb_actsch_78	21	35.8	55.4	43.6	41.8	42.8	91.9	75.5	84.4	84	86.3	85.9	83.7	85.9	87.2	88.4	88.4	88	88.3	88.5	86.7	87	84.2	82.8	84.3	86.3	85.8	89.8	90.1	87.9	90.2	91.4	94.5	93.8	92.5	91.3	94.5	95.3	93.9	92.5	93	93.9	93.5	94.1	94.5	93.8	94.5	95.4
A. lotii	usb_actsch_51	21.2	36.1	54.9	44.4	42	43.2	89.6	74.9	80.9	83.2	92.3	87.7	81.7	82.2	83.6	85	84.8	84.4	84.7	85.2	83	83.1	80.6	80.2	82	82.9	82.3	87.1	86.2	84.4	88.3	89.6	92.2	91.6	92.5	89.5	90.9	91.7	90.8	89.8	89.2	91.1	90.8	91.7	91.7	91.2	91.8	92.9
A. lotii	usb_actsch_17	21.4	36	55.2	43.9	41.9	42.7	90.2	75.2	81.4	83.6	91	88.3	82.1	82.6	84.1	85.4	85.1	84.9	85.3	85.7	83.6	83.5	81.2	81.1	82.6	83.4	82.7	87.5	86.6	84.9	88.2	90	92.5	91.5	92.3	89.4	91.4	92.1	91.3	90.6	89.6	91.5	91.3	92.2	92.3	91.7	92.2	93.4
A. lotii	usb_actsch_13	21.4	36	55.2	43.9	41.9	42.8	90.1	75.2	81.3	83.7	90.9	88.3	82.1	82.6	84.1	85.4	85.1	85	85.3	85.8	83.6	83.6	81.2	81.1	82.7	83.4	82.8	87.6	86.6	85	88.2	90	92.6	91.5	92.3	89.4	91.5	92.1	91.3	90.5	89.6	91.5	91.4	92.3	92.4	91.8	92.3	93.4
A. lotii	usb_actsch_113	20.9	36.1	55.9	43	41.2	42.4	90.2	72.7	78.9	83.2	83.4	84.3	84.4	81.7	83.9	83.3	83.1	83.1	83.2	83.2	82.5	81.6	79.4	80.2	80.5	81.9	81.5	85.2	83.7	84.4	84.6	87.2	88.8	87.9	87.9	85.6	89.4	88.7	87.3	88.1	89.2	94.5	93.1	88.3	88.9	89.5	90.4	91.5
A. lotii	usb_actsch_76	21.1	36	55.1	43.4	42.2	43	91.1	74.1	79.4	83	84.4	86.7	85.3	80.3	86	86.1	85.9	85.3	85.7	86.1	84	83.8	82.4	81.6	83	82.9	81.8	86.6	84.8	84.8	86.9	88.2	90.3	89.6	88.5	87.8	91.1	90.4	88.6	88.8	90.4	96.4	95	90.3	90.4	90.6	91.6	92.7
A. lotii	usb_actsch_101	21.3	35.9	55.6	44	42.3	43.3	91.9	72.5	78.9	86	81.9	86.5	82.2	82.4	83.7	84	83.8	83.6	83.9	84.2	82.6	82	81	80.3	81.1	82.7	81.6	85.6	85.1	84.3	85	87.5	88.7	87.7	87.3	85.5	89.6	89.7	88.7	88	88	91.4	90.9	88.6	89.2	89	90.6	91
A. lotii	usb_actsch_52	21.7	36.3	55.2	43.4	41.9	43	93.7	74.2	79.8	87.2	83	87.5	82.7	83.8	85.6	85.8	85.8	85.5	85.9	86	83.9	83.8	82.7	82	83.1	84.4	83.8	87.4	87.4	86.1	86.8	89.2	90.6	89.7	88.5	87.3	91.5	91.6	90.5	89.6	90.1	93.1	92.6	90.7	91.1	91.8	92.5	92.8
A. lotii	usb_actsch_222_L001	21.3	35.9	55.6	43.7	42.2	43.4	93.9	73.6	81.8	87.5	84.6	89	83.9	83.5	85.9	85.9	85.6	86	85.2	85.5	84.6	84.4	82.6	81.4	83	84.9	83.8	87.5	86.4	86.3	87.4	89.1	92.5	90.4	89.6	88.3	91.9	92	90.8	90.3	91	95	93.9	91.1	92.3	92.6	94	94.2
A. lotii	usb_actsch_90	21.2	35.8	55.1	43.3	41.8	43	91.4	72.7	79.6	83.9	83	83.6	86.4	81.4	86.7	86.7	86.4	86.3	86.5	86.9	84.9	84.5	83	82.9	83.7	84.5	83	86.5	85.3	85.6	86.4	88.7	90.7	89.3	88.8	87.8	91.6	90.8	89.3	89.4	90.8	96	95.3	90.6	92.7	91.4	92.1	93.2
A. lotii	usb_actsch_87	21.1	35.8	55.5	43.9	41.8	43	91.5	73.9	80.2	87.1	82.7	85.1	80.5	83.6	85	85.5	85.3	85.6	84.9	85.1	85.3	83.8	82.6	81.3	81.8	84.8	85.1	87.1	87	87.6	86.1	87.7	90.9	89	87.7	87	91.4	91.3	89.8	89.8	90	91.8	92.3	92.7	91.1	91.3	92.8	92.9
A. lotii	usb_actsch_203T	22.3	35.9	55.3	43.8	41.9	42.9	84.8	72.5	79.3	80.4	82.3	83.3	77.3	80.6	81	81.4	81.3	81.1	80.6	80.9	80.6	81.1	79.3	75.7	77.9	80	78.9	82.8	82.2	80.8	83.9	84.6	87.8	86.6	85	84.1	87.1	87.1	85.7	85.6	85.5	85.9	84.6	85.8	85.6	85.4	85.8	86.9
A. lotii	usb_actsch_216_L001	21.2	36	54.6	43.3	41.9	43	90.4	72.9	78.8	84.8	80.7	83.1	82.5	84.7	89.2	87.4	87.3	86.6	87.1	87.1	85	86	83.8	82	82.3	84.2	83.6	88.9	87.8	87.5	86.9	87	89.5	88.4	87.6	86	94.1	93.1	91.5	91.5	92.9	91.9	91.7	90	90.4	90.4	90.8	92.2
A. lotii	usb_actsch_28	20.6	36	54.7	43.9	41.8	42.6	88.4	72.3	80.2	82.2	83.3	83	81.3	82.1	85.3	84.3	84.1	83.5	83.7	84.1	82.2	83	82.4	78.7	81.4	81.4	80.3	85.2	84.1	83.1	89.2	88	90.7	91.1	89.5	88.4	89.8	89.6	88.4	87.4	88.2	90.1	89.3	88	88.5	88.4	89.3	90.1
A. lotii	usb_actsch_58	20.5	36	54.2	44.1	41.9	42.7	87.2	72.3	77.6	81.6	81.1	81.2	80.8	81.9	88.6	85.4	85.4	85.4	85.6	85.4	83.5	84.9	83.8	79.2	81.9	81.1	80.4	86.1	84	84.1	87	85.9	89.1	89.4	87.9	86.8	90.4	89.5	88.3	88.6	88.7	89.3	88.7	86.9	87.1	87.4	88.2	89.1
A. lotii	usb_actsch_97	20.3	36.1	54.3	44.2	42.5	43.1	86.3	72.6	78	81.6	80.6	80.7	81.1	81.4	87.6	85.7	85.6	85.9	85.1	85.3	83.9	84.8	83.3	78.5	82.4	80.6	80	85.2	83.9	84.1	85.5	85.5	89.3	87.6	86.3	84.9	90.3	89.4	88.2	88.7	89.1	89.6	88.6	86.6	86.7	87.8	88.7	88.9
A. lotii	usb_actsch_40	21.1	36.8	54	43.2	42.9	42.2	86.2	74.5	78.1	82.2	78.9	80.6	81.9	82.3	84.3	86.7	86.7	86.6	86.6	86.7	84.8	85.1	83.4	82.2	84.7	84.1	82.7	89.2	87.1	86.6	86.2	84.9	88.4	87.7	86.8	86	93.2	92.6	90.6	91.9	91.8	88.5	88.3	87.4	88.3	87.6	87.8	89.7
A. lotii	usb_actsch_67	21.3	37.2	53.4	44.2	43.4	43.1	86.8	71.4	77.1	80.5	80.4	80.9	79.7	79.2	86.2	85	84.9	84.4	84.6	84.6	83.1	82.9	83.6	79.9	84.1	82	79.7	84	83.2	83.3	87.9	87.4	89.6	89.6	88	86.8	89	88.3	86.9	87	87.7	90	89	86.1	87.6	87.2	88.3	89
A. saccati	usb_actsch_57	21.2	35.8	58.4	40.6	39.5	40.2	64.3	58.2	64.4	68.2	68.5	68.6	66.1	64	59.1	58.9	58.9	58.8	58.8	58.8	59	59.9	57.7	60.4	59	61.8	60.2	59.6	60.1	60.2	59.7	59	60.5	60.1	60	59.7	61.7	61.5	63	61.9	60.9	62.1	62	60.2	61.4	60.8	61.2	60.4
A. saccati	usb_actsch_220_L003	21.6	37	58.8	40.8	39.2	39.7	58.9	55.2	63.4	64.6	62.9	62.9	62.4	61.8	55.4	55.2	55.1	55.1	55.2	55.1	55.4	56.3	54.6	56.1	55.3	57.2	56.2	55.1	56.8	56.3	55.4	54.9	56.4	55.8	55.7	55.6	56.8	57	57.8	57.3	56.8	57.3	57	55.8	56.6	55.9	56.3	55.5
A. saccati	usb_actsch_218_L001	21.5	37	58.7	40.7	39.1	39.7	58.4	54.8	62.8	64.6	62.3	62.4	61.7	61.2	54.9	55.2	55.1	54.7	54.7	54.7	55	56.1	54.6	55.6	54.8	57.2	55.7	55	56.7	56.2	55.2	54.5	56	55.7	55.2	55.6	56.8	56.9	57.7	56.8	56.7	57.2	56.6	55.4	56.6	55.5	55.9	55.2
A. saccati	usb_actsch_109	21.6	37	58.8	40.7	39.2	39.7	58.9	55.2	63.5	64.7	63	63	62.4	61.8	55.4	55.2	55.2	55.1	55.2	55.2	55.4	56.4	54.7	56.1	55.3	57.2	56.2	55.2	56.8	56.3	55.5	55	56.5	55.9	55.7	55.7	56.9	57	57.8	57.3	56.8	57.3	57.1	55.9	56.7	56	56.3	55.6
A. saccati	usb_actsch_115	21.6	36.9	58.8	40.7	39.2	39.7	58.9	55.2	63.4	64.7	62.9	62.9	62.4	61.8	55.4	55.2	55.1	55.1	55.1	55.1	55.4	56.3	54.6	56	55.3	57.2	56.2	55.1	56.8	56.3	55.4	55	56.5	55.9	55.7	55.6	56.9	57	57.8	57.3	56.8	57.3	57.1	55.8	56.7	55.9	56.3	55.6
A. saccati	usb_actsch_114	21.6	36.9	58.8	40.7	39.2	39.7	58.9	55.2	63.5	64.7	62.9	63	62.4	61.8	55.4	55.2	55.1	55.1	55.2	55.1	55.4	56.3	54.6	56	55.3	57.2	56.2	55.1	56.8	56.3	55.5	55	56.5	55.9	55.7	55.7	56.9	57	57.8	57.3	56.8	57.3	57.1	55.8	56.7	55.9	56.3	55.6
A. saccati	usb_actsch_223_L002	21.6	37	58.8	41.5	39.9	40.4	58.9	56.2	63.4	64.7	62.9	62.9	62.3	61.8	55.4	55.2	55.1	55.1	55.1	55.1	55.4	56.3	54.6	56	55.3	57.2	56.2	56.1	56.8	56.3	55.4	55.8	56.4	55.8	55.7	55.6	56.9	57	57.8	57.3	56.8	57.3	57	56.9	56.7	55.9	56.3	56
A. saccati	usb_actsch_210_L004	21.5	36.9	58.7	41	39.5	40	58.4	55.3	62.8	64.6	62.5	62.5	61.7	61.2	54.9	55.2	55.1	54.7	54.7	54.7	55	56	54.6	55.6	54.8	57.2	55.6	55.6	56.8	56.3	55.4	55	56	55.8	55.2	55.9	56.8	57	57.8	56.8	56.8	57.3	56.6	56	56.6	55.5	55.9	55.6
A. saccati	usb_actsch_20	20.5	35.5	59.3	40.5	39.5	39.8	59.4	55.6	63.1	64.9	62.3	64	61.7	60.4	56	55.8	55.7	55.7	55.6	55.6	56.3	56	55.5	55.5	56.1	57.8	56.4	55.5	56.4	56.5	56.9	56	57.7	57.3	57.2	56.6	57.3	57.4	57.8	58.1	57.1	57.7	57.4	56.7	57	56.2	56.6	55.8
A. saccati	usb_actsch_80	22.5	35.6	59.4	40.9	40.1	40.7	60.7	54.8	65.7	65	64.1	62.3	62.7	62.6	56.2	56.1	56	56	56.1	56	56.3	57.3	55.1	56.2	55.8	57.8	57	57.1	56.6	56.7	56.7	56.8	57.3	57.2	56.8	56.5	58.1	58	59.4	58.6	58	59	58.8	58.3	57.9	57.7	58	58.1
A. saccati	usb_actsch_15	21.1	37.4	58.1	40.8	40.5	39.9	55.8	52.7	60.4	62.3	60.2	59.6	59.5	58.9	53	52.8	52.7	52.7	52.7	52.7	52.9	53.8	52.5	52.9	53.4	54.7	53.8	53.5	54.2	53.8	53.6	53.3	54.2	53.9	53.9	53.3	54.4	54.5	55.2	55.1	54.1	54.6	54.4	54	54	53.3	53.6	54.1
A. saccati	usb_actsch_9	21	37	58.5	39.9	39.2	39.8	56.6	53.4	61.8	62.1	61.7	61.1	59.7	59.3	53.3	53.1	53	53.1	53.1	53.1	53.3	54.3	52.2	53.4	52.9	55	54.1	54.1	54.5	54.2	53.1	53.2	53.7	53.4	53.3	53.2	55	54.9	56.3	55.4	54.7	55.2	54.8	54.4	54.4	53.9	54.2	54.4
A. saccati	usb_actsch_81	21.1	36.2	58.5	40.6	40.1	40.7	56.6	53.2	62.9	61.7	61.7	60.8	59.5	60.1	54	54	53.9	53.9	53.9	53.9	54.1	55.1	52.9	54.2	53.7	55.6	55	54.1	55.1	54.7	53.9	53.6	54.5	54.2	53.9	53.9	55.9	55.8	56.9	56.7	55.6	56.2	55.8	54.4	55.3	54.8	54.9	54.4
A. saccati	usb_actsch_70T	21.1	36	58.6	40.6	39.4	39.9	59.5	54.2	64.3	63.5	62.4	64.1	61.7	61.4	56	56.1	55.7	55.7	55.8	56	55.9	57	55.3	55.1	56.4	57.6	55.9	55.6	56.3	55.6	56.3	55.8	57.6	56.8	56.6	56.2	57.5	57.4	58	57.8	56.8	57.5	57	55.8	56.8	56	56.4	55.8
A. saccati	usb_actsch_65	21.2	36	58.6	40.6	39.5	39.9	59.5	54.3	64.3	63.5	62.5	64.1	61.7	61.5	56.1	56.1	55.8	55.8	55.8	56	55.9	57	55.3	55.1	56.4	57.6	55.9	55.7	56.3	55.6	56.3	55.8	57.6	56.8	56.7	56.2	57.5	57.4	58	57.8	56.9	57.6	57	55.8	56.8	56.1	56.5	55.8
A. saccati	usb_actsch_7	21.1	35.5	60.2	40.2	39.3	39.6	59.1	54.2	63.4	64.4	63.2	63.6	63.3	60.9	55.7	55.6	55.5	55.5	55.5	55.5	55.8	56.7	54.9	55.3	56.4	56.5	55.8	55	55.6	56.1	56.2	55.4	57	56.6	56.5	56	57.1	56.7	57.6	57.7	57.1	57.9	57.6	55.9	56.6	56.3	56.5	55.9
A. saccati	usb_actsch_111	21	36.3	61.7	40.6	39.5	39.8	57.3	53.8	61.7	62.7	62.2	60.6	61	59.8	54.4	54.3	54.2	54.2	54.2	54.2	54.4	55.4	53.5	54.2	54.8	55.7	54.8	54.4	55.1	55	54.4	53.8	54.9	54.8	55	54.3	55.6	55.6	56.2	55.9	55.3	55.9	55.6	54.7	55.1	54.5	54.7	54.4
A. saccati	usb_actsch_14	21	35.6	62.7	40.4	39.5	39.8	58.1	54.6	62.6	63.2	63	61.5	61.8	60.3	54.7	54.5	54.5	54.6	54.6	54.5	54.8	55.8	53.7	54.5	55.2	55.6	55.3	55.1	55.1	55.3	55.2	54.7	55.6	55.5	55.6	55	56	55.9	56.5	56.4	55.9	56.5	56.3	55.8	55.4	55.1	55.4	55.6
A. saccati	usb_actsch_122	21	35.7	62.7	40.1	39.1	39.4	58	53.7	62.5	63.2	62.9	61.4	61.7	60.1	54.6	54.6	54.5	54.5	54.5	54.4	54.7	55.7	53.7	54.4	55.1	55.6	55.1	54.2	55.1	55.3	55	53.9	55.5	55.4	55.5	54.8	56	55.9	56.5	56.3	55.9	56.4	56.2	54.8	55.4	55.1	55.3	54.8
A. saccati	usb_actsch_217_L003	21.1	35.8	60.1	39.8	38.9	39.4	58.1	53.3	63.7	64.4	63.4	62.7	61.4	61.1	54.5	54.4	54.4	54.3	54.3	54.3	54.6	55.6	53.5	54.8	54.1	56.4	55.5	54.5	55.9	55.7	54.3	53.7	55	54.7	54.5	54.4	56.4	56.3	57.7	57.1	56.1	56.6	56.4	55	55.8	55.2	55.5	54.9
A. saccati	usb_actsch_24	21.1	35.8	60.1	39.9	38.9	39.4	58.1	53.4	63.8	64.4	63.4	62.7	61.4	61.2	54.6	54.6	54.5	54.5	54.5	54.5	54.7	55.7	53.6	54.9	54.2	56.5	55.6	54.7	56	55.7	54.4	53.8	55.1	54.8	54.6	54.5	56.5	56.4	57.9	57.3	56.2	56.7	56.4	55.1	55.9	55.3	55.5	55
A. saccati	usb_actsch_4	21.1	35.8	60.1	39.9	38.9	39.5	58.2	53.3	63.7	64.4	63.5	62.8	61.4	61.1	54.6	54.5	54.4	54.4	54.4	54.4	54.6	55.6	53.6	54.8	54.1	56.5	55.5	54.6	55.9	55.7	54.4	53.7	55	54.7	54.6	54.5	56.4	56.3	57.8	57.2	56.1	56.7	56.4	55	55.9	55.2	55.6	54.9
A. saccati	usb_actsch_55	21.1	35.8	60.5	39.9	38.9	39.5	58.2	53.5	63.7	64.5	63.5	62.8	61.5	61.1	54.6	54.5	54.5	54.5	54.5	54.4	54.7	55.7	53.6	54.8	54.2	56.5	55.6	54.6	56	55.7	54.4	53.8	55.1	54.7	54.6	54.5	56.5	56.4	57.8	57.1	56.2	56.7	56.5	55.1	55.9	55.3	55.6	55
A. saccati	usb_actsch_32	21	35.8	60.2	39.9	38.9	39.5	58.2	53.4	63.8	64.5	63.6	62.9	61.6	61.3	54.7	54.6	54.5	54.5	54.5	54.5	54.8	55.7	53.7	54.9	54.3	56.6	55.7	54.7	56	55.8	54.5	53.9	55.2	54.9	54.7	54.6	56.5	56.5	57.9	57.3	56.3	56.8	56.5	55.2	56	55.3	55.7	55.1
A. saccati	usb_actsch_35	21.7	35.8	60.2	40.2	39.3	39.8	57.9	53.6	63.5	64.7	63.4	62.4	61.1	60.9	54.4	54.7	54.7	54.4	54.3	54.3	54.6	55.6	53.8	54.6	54.1	56.8	55.2	55.4	55.9	55.7	54.6	54.2	55	54.8	54.5	55	56.7	56.6	58.1	57.1	56.4	57	56.3	55.5	56.1	55.2	55.5	55.5
A. saccati	usb_actsch_75	21.4	35.7	60.2	40.1	39.1	39.7	58	53.4	63.7	64.7	63.4	62.7	61.3	61	54.5	54.7	54.7	54.5	54.4	54.4	54.8	55.7	53.8	54.7	54.2	56.8	55.4	55.2	55.9	55.7	54.9	54	55.1	55.1	54.7	55	56.7	56.6	58.1	57.3	56.4	57	56.4	55.3	56.1	55.4	55.7	55.5
A. saccati	usb_actsch_27	21.5	35.8	60.3	40	39	39.6	58.4	53.5	64	64.8	63.8	63	61.6	61.4	54.9	54.8	54.7	54.7	54.7	54.7	55	55.9	53.8	55	54.5	56.8	55.8	55	56	55.7	54.6	54.2	55.3	55	54.9	54.8	56.7	56.6	58.1	57.5	56.4	57	56.7	55.5	56.1	55.5	55.9	55.6
A. saccati	usb_actsch_120	21.1	35.8	60	40.2	39.1	39.7	58.5	53.8	65.2	65.1	64.2	63	61	62	55.4	55.3	55.2	55.2	55.2	55.2	55.5	56.4	54.3	55.8	55	57.1	56.2	55.3	56.4	56.1	55.2	54.7	55.9	55.6	55.4	55.3	57.3	57.2	58.8	58.1	57.1	57.7	57.5	55.9	56.8	56.2	56.5	56.2
A. saccati	usb_actsch_21	21.1	35.8	60.5	40.3	39.4	40	58.3	54.6	63.5	63.9	62.6	62.7	61.1	60.7	54.3	54.1	54.1	54.1	54.2	54.1	54.4	55.3	53.6	54.7	54.4	55.8	55.3	55.2	55.1	55.4	54.7	54.9	55.5	55.1	54.9	54.7	56.1	56	57	56.8	56	56.5	56.4	55.9	55.5	55.2	55.6	55.7
A. saccati	usb_actsch_18	21.1	35.5	60.9	39.7	39	39.5	58.9	53.7	64.3	64.8	63.7	63.5	61.9	61.4	54.9	54.8	54.7	54.7	54.7	54.7	55	55.9	54	55.1	55	56.4	55.9	54.9	55.8	56.1	55	54.4	55.8	55.4	55.3	55.1	56.8	56.7	57.8	57.6	56.7	57.3	57	55.6	56.2	55.8	56.1	55.5
A. saccati	usb_actsch_102	21	35.3	60.7	40	39.2	39.7	59	54.1	64.4	64.9	63.5	63.4	61.9	61.6	55	54.9	54.8	54.8	54.9	54.8	55.1	56.1	54.3	55.2	55	56.6	56	55.1	55.7	56	55.4	54.9	56.4	55.7	55.6	55.3	56.8	56.8	57.7	57.6	56.8	57.3	57.1	55.7	56.3	55.9	56.2	55.6
A. saccati	usb_actsch_117	22.9	36.2	59.9	40.2	39.2	39.8	58.9	53.7	63.1	64	63	62.4	61.8	61	55.3	54.6	54.6	54.2	54.9	54.5	54.4	55.5	53.7	55.2	54.1	57.1	56	54.7	56	55.8	54.4	53.9	54.8	54.7	55	54.4	56.6	56.4	57.9	56.9	56.3	56.7	56.5	55.3	55.9	55	55.3	54.9
A. saccati	usb_actsch_6	21.1	36.2	58.1	41.3	40.5	41.8	57.9	52.3	61.5	62.5	63.5	62.4	60	59.4	54.6	54.5	54.5	54.4	54.4	54.4	54.7	55.6	53.6	54	54	56	54.6	54.8	55.5	54.8	54.5	53.4	54.3	54.4	54.8	54.8	56.1	55.9	57.4	56.2	55.7	56.2	55.5	54.2	55.4	54.8	55	54.3
A. saccati	usb_actsch_201	20.9	36	58.6	40.1	40.1	40.7	59.6	53.1	63.2	63.5	63.7	63.9	62	61	56.2	56	55.9	55.9	55.9	55.9	56.2	57.2	55.1	55.4	55.6	57.5	56	56.2	57	56.2	55.7	54.8	55.9	55.7	55.6	55.9	57.6	57.5	58.7	57.6	57.2	57.8	57	55.5	57	56.3	56.6	56
A. saccati	usb_actsch_211_L001	21.1	36	58.7	40.1	40.1	40.8	59.6	53.2	63.1	63.5	63.8	64	62	61	56.1	56	55.9	55.9	56	55.9	56.2	57.2	55.1	55.5	55.7	57.5	56	56.2	57	56.2	55.7	54.8	55.9	55.7	55.6	55.9	57.6	57.4	58.7	57.6	57.2	57.8	57.1	55.5	57	56.3	56.6	56
A. saccati	usb_actsch_110	21.7	35.8	59.8	40.7	39.5	39.7	57.6	56.1	60.8	60.7	61.2	59.9	61.5	60.3	55.6	55.9	55.8	55.8	55.8	55.7	56.3	56.8	54.6	56.1	56.1	58.1	57.8	55.6	56.6	56.4	56.3	54.8	56.8	56.7	56.7	56.3	57.2	57.4	57.5	57	57.1	56.8	57	56.9	57.2	56.2	56.3	55.8
A. saccati	usb_actsch_59	21.1	38.2	56.1	39.3	38.7	39.5	58.1	51.6	59.9	62.9	59.6	61.2	58.7	58.5	54.5	54.6	54.5	54.5	54.5	54.5	54.7	54.9	53.6	54.5	54	55.6	55.1	54.8	55.2	55	54.1	52.9	54.4	54	53.9	54.2	56	55.9	57.1	56.2	55.7	56.1	56	54.7	55.4	54.9	55	54.6
A. saccati	usb_actsch_23	20.5	36.6	56.5	40.6	42.4	42.1	55.5	51.5	59.8	59.6	59	59.5	58.3	56	52.4	52.3	52.3	52.2	52.2	52.2	52.5	53.3	52.9	51.6	53.3	53.4	52.3	51.8	53.3	52.6	53.4	53.4	54.1	53.8	53.5	53.1	53.7	53.7	54.4	54.4	53.7	54.2	53.4	51.8	53.2	52.7	53.2	52.1
A. stranguriae	usb_actsch_61T	21.2	43.1	39.8	100	68.6	69.2	43.4	43.9	42.6	43.1	43.8	43.5	42.8	42.4	43.1	43.4	43.4	43.9	43.6	43.7	43.8	43.7	44.7	43	43.7	43.1	43.6	43.4	42.8	43	44	45.1	45.1	44.5	44.9	45.5	43.4	43.2	43.3	43.6	43.4	43.5	43.9	44.5	43.3	44.6	44.1	43.8
A. stranguriae	usb_actsch_213_L003	21.9	41.6	38.8	68.6	100	96.5	41.9	43.8	42	41	41.9	41.6	41.7	41.1	42.5	42.9	42.9	43.5	43.1	43.2	43.4	43.2	43.8	42.4	43.3	41.7	41.9	43.3	41.6	41.4	42.7	44.3	42.7	42.4	42.6	43.2	41.9	41.6	41.7	42.3	41.7	41.9	42	42.3	41.5	42.8	42.4	42.2
A. stranguriae	usb_actsch_214_L003	21.2	40.5	39.4	69.2	96.5	100	43	44.6	42.8	42	43.2	42.8	42.4	42.2	43.4	43.8	43.9	44.4	44.1	44.2	44.4	44.2	44.5	43.6	43.8	42.9	43	44.5	42.8	42.6	43.5	45.3	43.4	43.2	43.4	44.2	43.1	42.8	42.8	43.6	42.8	43.1	43.1	43.4	42.7	44	43.5	43.4
A. urematis	usb_actsch_93T	21	36.2	53.9	43.4	41.8	42.7	61.7	63.7	61.5	63.1	61	61.9	62.2	62	59.3	59.4	59.2	59.6	59.3	59.4	60.4	59.4	57.9	60.5	58.8	64.9	62.9	61	60.8	61.1	59.6	60.9	61.3	60.4	60	60.5	62	61.9	62	62	61.7	61.7	62	63.1	62.5	61.9	61.8	61.9
A. vesiculae	usb_actsch_1	21.9	36.3	57.5	40.6	39.7	40.1	57.5	54.8	58.9	58.3	57.5	58.5	57.8	57.3	55.5	54.9	54.9	54.8	54.9	54.8	55	55.4	53.7	55.1	54.9	55.9	57.3	56	55.5	54.7	56	55.9	56.4	56.1	55.8	55.8	56.5	56.8	56.9	56.6	56.9	57.5	57.4	57.1	56.5	56.3	56.4	56.5
A. vesiculae	usb_actsch_30T	21.8	36.9	57.2	40.2	39.6	40	57.1	54.4	58.6	57.8	57.2	58.1	57.5	57.1	55.2	54.6	54.5	54.5	54.6	54.6	54.7	55.2	53.4	54.7	54.7	55.4	57	55.6	55.9	54.4	55.7	55.4	56.1	55.9	55.5	55.5	56.2	56.5	56.5	56.3	56.5	57.1	57.1	56.8	56.1	56	56.1	56.5
A. vesiculae	usb_actsch_64	21.4	36.3	56.7	41.2	40.5	40.4	61.8	62.3	61.5	62.5	60.5	61.6	62	62.6	59.6	59.5	59.5	59.3	59.4	59.4	59.5	59.2	58.1	60.5	59.6	63.4	63.2	60.2	60	59.7	60.5	59.8	61.1	60.8	60.3	60.3	61.8	61.9	61.7	61.4	61.4	61.8	61.9	61.8	61.7	60.6	60.9	61.2
A. sanguinis	CCUG 64068T	22.4	100	35.3	43.1	41.6	40.5	36	37.1	36.1	35.6	35.9	35.7	35.9	35.9	37.2	36.9	36.9	36.9	36.9	36.9	36.7	36.8	37	36.7	37.3	35.8	35.7	35.9	36.6	35.6	36	36.1	35.9	36	36.1	36.4	35.8	35.8	35.9	35.8	35.9	35.9	35.9	35.8	35.9	36	35.9	36.1
A. schaalii	CCUG 27420T	21.8	35.3	100	39.8	38.8	39.4	55.2	53.9	56.1	56.4	56	55.8	55.3	55.8	53.6	53.7	53.7	53.6	53.7	53.7	53.8	54	52.7	54	53.4	54.3	54.4	54.4	54.3	54	53.8	53.5	54.2	54.1	53.8	53.7	54.8	55	55	54.8	54.9	55	55	55.2	54.6	54.2	54.3	54.7
A. urinale	CCUG 46093T	100	22.4	21.8	21.2	21.9	21.2	21	22	21.9	21	21.2	21.1	21	21	21.2	21.2	21.2	21.2	21.2	21.2	21.2	21.2	20.5	21.3	21.3	21	21.5	21.1	22.3	21.2	20.3	20.5	20.6	20.6	20.6	20.4	21.2	21.2	21.2	21.1	21.3	21.2	21.2	21.3	20.9	21.6	21.1	21.2
[truncated: 93 more columns]

## Sheet: Table S4-pwFastANI
Supplementary Table S4: Pairwise FastANI values among all 137 Actinotignum genomes studied, A. schaalii, A. sanguinis and A. urinale type strain genomes, and “A. timonense” strain Marseille-P2803 (values less than 80% not calculated and shown as 0.00).
		A. urinale	A. sanguinis	A. schaalii	A. stranguriae	A. stranguriae	A. stranguriae	"A. timonense"	A. lotii	A. lotii	A. lotii	A. lotii	A. lotii	A. lotii	A. lotii	A. lotii	A. lotii	A. lotii	A. lotii	A. lotii	A. lotii	A. lotii	A. lotii	A. lotii	A. lotii	A. lotii	A. lotii	A. lotii	A. lotii	A. lotii	A. lotii	A. lotii	A. lotii	A. lotii	A. lotii	A. lotii	A. lotii	A. lotii	A. lotii	A. lotii	A. lotii	A. lotii	A. lotii	A. lotii	A. lotii	A. lotii	A. lotii	A. lotii	A. lotii
Species	Strain	CCUG 46093T	CCUG 64068T	CCUG 27420T	usb_actsch_61T	usb_actsch_213_L003	usb_actsch_214_L003	Marseille-P2803	usb_actsch_19	usb_actsch_209_L001	usb_actsch_68	usb_actsch_53	usb_actsch_204	usb_actsch_99	usb_actsch_25	usb_actsch_219_L003	usb_actsch_92	usb_actsch_29	usb_actsch_96	usb_actsch_125	usb_actsch_103	usb_actsch_221_L003	usb_actsch_62	usb_actsch_41	usb_actsch_95	usb_actsch_74	usb_actsch_123	usb_actsch_43	usb_actsch_72	usb_actsch_205	usb_actsch_36	usb_actsch_45	usb_actsch_rep_44_L003	usb_actsch_5	usb_actsch_49	usb_actsch_60	usb_actsch_124	usb_actsch_84	usb_actsch_206high_cov	usb_actsch_50	usb_actsch_33	usb_actsch_88	usb_actsch_42	usb_actsch_38	usb_actsch_83	usb_actsch_79	usb_actsch_112	usb_actsch_54	usb_actsch_63
A. cystesis	usb_actsch_34T	0	89.7724	94.6245	92.1801	91.8977	92.0837	96.3686	96.5911	96.1725	96.2681	96.2785	96.393	96.5546	96.5369	96.227	96.3208	96.3371	96.2986	96.3508	96.3422	96.552	96.3807	96.1943	96.3525	96.3258	97.1179	96.7387	96.5941	96.4588	96.7422	96.463	96.3353	96.4362	96.46	96.3668	96.3787	96.7479	96.6906	96.602	96.6405	96.7652	96.6651	96.8081	96.9047	96.6374	96.6396	96.6498	96.6789
A. cystesis	usb_actsch_11	0	89.7842	94.9312	92.1584	91.8633	91.8499	95.6326	96.265	95.7258	95.8459	95.8108	95.7434	96.1031	96.2712	95.5999	95.6341	95.7061	95.7043	95.696	95.6826	95.9652	95.6613	95.4416	95.7542	95.6271	96.5683	96.3724	95.8492	95.7734	95.8347	95.7811	95.6633	95.9555	95.7391	95.7598	95.7829	95.9439	95.9885	95.9354	95.9848	95.906	95.8798	95.9212	96.1699	96.0833	95.8914	95.8958	95.9049
A. inguinis	usb_actsch_94	0	89.9002	94.8005	92.0311	91.4621	91.5685	96.1415	95.6785	96.5021	96.0351	96.0952	96.2482	96.2607	96.0095	96.0127	96.0015	95.9111	95.8359	95.8521	95.8491	95.9658	95.7802	95.8765	96.0273	96.1162	96.2261	95.9652	95.9562	95.8604	95.8609	96.4019	96.1716	96.4692	96.5239	96.3744	96.3495	96.2684	96.2901	96.3087	96.1748	96.4682	96.5015	96.4558	96.4637	96.3337	96.2396	96.305	96.1798
A. inguinis	usb_actsch_31T	0	89.8484	94.9213	92.0087	91.724	91.9206	96.0861	95.3884	96.4899	96.0197	96.1615	96.3542	96.215	95.9407	95.9947	95.8316	95.8177	95.6903	95.7462	95.7781	95.7321	95.7086	95.5683	96.2189	96.032	95.831	95.7695	95.9676	95.8266	95.6788	96.0524	96.1292	96.2962	96.2612	96.1469	96.1333	96.1993	96.1947	96.2132	96.1546	96.4075	96.6516	96.6127	96.3152	96.3722	96.259	96.3615	96.3603
A. inguinis	usb_actsch_89	0	90.0307	95.3821	92.0836	91.7288	91.7915	96.0114	95.4973	96.452	95.9455	96.045	96.2111	96.1413	95.7992	96.0632	95.8486	95.8206	95.6771	95.7679	95.7386	95.8029	95.7795	95.695	96.0343	96.2118	95.7496	95.6568	96.0691	95.7802	95.5599	96.1285	96.2985	96.3833	96.3539	96.3018	96.1868	96.1181	96.1172	96.1208	96.0746	96.3429	96.6199	96.5065	96.4431	96.2738	96.2165	96.2449	96.3553
A. inguinis	usb_actsch_2	0	89.893	94.8338	92.0615	91.6917	91.7784	96.2621	95.2983	96.6064	95.8859	96.1979	96.334	96.445	95.862	96.1177	95.9068	95.8809	95.9182	95.9734	95.9299	95.9531	95.8918	95.7694	96.353	96.4786	95.7396	95.7604	95.9347	95.807	95.6578	96.1996	96.312	96.5315	96.4624	96.4241	96.2825	96.2058	96.1316	96.0972	96.2554	96.4617	96.8232	96.8618	96.3937	96.3705	96.4364	96.5442	96.5101
A. inguinis	usb_actsch_8	0	89.882	94.7836	91.9721	91.656	91.7648	96.2727	95.227	96.6113	95.8554	96.1464	96.3338	96.4636	95.7439	96.1189	95.9751	95.9546	95.8336	95.909	95.9068	95.9221	95.9478	95.8325	96.1255	96.4118	95.8279	95.583	95.9062	95.837	95.6079	96.1958	96.3435	96.506	96.4438	96.365	96.32	96.2706	96.2065	96.1451	96.273	96.5309	96.8633	96.723	96.2276	96.4155	96.4502	96.4884	96.5212
A. inguinis	usb_actsch_225_L001	0	89.7615	94.674	92.2202	92.0635	92.1202	96.0339	95.777	96.5014	95.7982	96.0404	96.1869	96.2944	95.8398	96.0101	95.7884	95.8094	95.8086	95.7809	95.825	95.9006	95.8946	95.6301	96.1395	96.2459	95.7374	95.6983	95.7596	95.5271	95.5803	96.1446	96.2365	96.4371	96.3598	96.2626	96.1824	96.1101	96.0505	96.0101	96.2204	96.359	96.699	96.7344	96.2727	96.2599	96.3092	96.3729	96.3792
A. inguinis	usb_actsch_3	0	89.8872	94.7666	92.096	91.7852	91.8682	96.0835	95.4375	96.5061	95.9044	96.0423	96.2746	96.3519	95.7525	95.9787	95.8653	95.8412	95.7814	95.8462	95.7791	95.8458	95.7648	95.7211	96.2579	96.341	95.6784	95.5763	95.9265	95.7247	95.6379	96.1028	96.2859	96.3762	96.3631	96.3182	96.1835	96.1074	96.0453	96.0247	96.1477	96.3482	96.7813	96.6743	96.3958	96.2604	96.2851	96.3852	96.4021
A. inguinis	usb_actsch_224_L001	0	89.95	94.6966	92.1229	91.7532	91.8536	95.97	95.2552	96.4239	95.7023	95.8704	96.1051	96.1827	95.712	95.8187	95.7895	95.7916	95.6562	95.7151	95.7322	95.7642	95.6809	95.6684	96.1488	96.2849	95.625	95.5459	95.8481	95.6507	95.5008	96.0366	96.2085	96.2762	96.2342	96.1081	96.0619	96.0895	95.9922	95.9777	96.1314	96.3569	96.6218	96.5692	96.1908	96.1859	96.1999	96.2713	96.3013
"A. timonense"	Marseille-P2803	0	89.65	94.6355	92.0434	91.6662	91.8937	100	97.1895	98.0533	98.6689	98.4038	98.9355	98.3747	98.2193	98.7654	98.681	98.6967	98.6021	98.686	98.6579	98.4544	98.4457	98.3486	98.2761	98.3316	98.5561	98.553	98.9179	98.7403	98.7759	98.7549	98.8798	99.1177	99.071	98.9524	98.8378	99.2298	99.1906	99.0545	98.9897	99.0901	99.388	99.2724	99.1261	99.1993	99.1327	99.3142	99.3787
A. lotii	usb_actsch_19	0	90.079	94.5169	92.3996	92.3272	92.5174	97.1895	100	96.9526	97.1765	97.089	97.0511	97.0863	97.4164	97.0418	97.3245	97.319	97.3241	97.2226	97.2922	97.2846	97.1535	97.0471	97.1016	97.0847	97.3834	97.7135	97.9328	97.8449	97.9422	97.6383	97.726	97.746	97.501	97.4996	97.4316	97.8706	97.9203	97.8626	97.8639	97.7259	97.3354	97.4277	97.673	97.5015	97.6049	97.379	97.4851
A. lotii	usb_actsch_209_L001	0	89.8548	94.9269	92.0935	91.9183	92.1534	98.0533	96.9526	100	97.6508	97.953	98.0108	97.5019	97.5629	97.6285	97.706	97.7263	97.6769	97.6859	97.6553	97.6285	97.6791	97.2463	97.3496	97.435	97.5178	97.5827	97.8677	97.6953	97.66	97.7192	97.8869	98.1711	98.0024	97.8747	97.7623	98.1186	98.118	98.0288	98.188	98.1391	98.1859	98.09	98.1056	98.0712	98.2027	98.1347	98.2317
A. lotii	usb_actsch_68	0	89.6076	95.0435	92.1626	91.5687	91.8226	98.6689	97.1765	97.6508	100	98.2068	98.6982	97.8842	98.4113	98.2937	98.2675	98.2802	98.2944	98.3084	98.2231	98.0753	98.1754	97.9118	97.9225	97.9715	98.2297	98.3157	98.5777	98.4682	98.4197	98.2322	98.1129	98.3964	98.3913	98.2996	98.2553	98.8164	98.8413	98.8116	98.7296	98.6706	98.5614	98.6059	98.5089	98.506	98.4998	98.5481	98.6158
A. lotii	usb_actsch_53	0	89.7501	95.0491	92.3965	91.8734	92.1967	98.4038	97.089	97.953	98.2068	100	98.6539	97.9467	97.807	97.8644	97.8636	97.869	97.904	97.8816	97.9341	97.7676	97.8331	97.6124	97.5263	97.7584	97.6733	97.7425	98.1043	97.9926	97.9006	98.2082	98.369	98.5611	98.5549	98.6052	98.4508	98.3996	98.4555	98.5703	98.2936	98.2776	98.5154	98.4324	98.4851	98.5625	98.5526	98.5745	98.5705
A. lotii	usb_actsch_204	0	89.6895	94.9299	92.2869	91.839	92.1619	98.9355	97.0511	98.0108	98.6982	98.6539	100	98.0379	97.9291	98.2188	98.111	98.1536	98.1248	98.0916	98.0658	98.0157	97.981	97.7902	97.8451	97.9024	98.1143	98.0507	98.4064	98.2385	98.1885	98.1988	98.3979	98.5744	98.4851	98.3869	98.3845	98.5789	98.6566	98.6302	98.5108	98.5138	98.7502	98.6347	98.598	98.6788	98.7818	98.7618	98.8284
A. lotii	usb_actsch_99	0	89.6812	94.8816	92.1069	91.7907	92.0229	98.3747	97.0863	97.5019	97.8842	97.9467	98.0379	100	97.9956	98.17	98.1661	98.1342	98.0936	98.1	98.1667	98.0092	98.1806	97.6857	97.8833	97.9022	98.0282	97.9004	98.2066	98.0426	98.083	98.0747	98.1398	98.34	98.307	98.2385	98.1903	98.5503	98.3946	98.3742	98.3868	98.5155	98.7994	98.7617	98.425	98.4566	98.4345	98.4386	98.5206
A. lotii	usb_actsch_25	0	89.6778	94.9166	91.9921	91.6485	91.9732	98.2193	97.4164	97.5629	98.4113	97.807	97.9291	97.9956	100	98.2073	98.4031	98.3944	98.3803	98.3595	98.3603	98.2423	98.4215	97.9033	97.9567	98.0151	98.3438	98.2719	98.5891	98.5759	98.429	98.3473	98.2242	98.4816	98.3714	98.2411	98.2911	98.8824	98.9569	98.7707	98.7126	98.7103	98.4586	98.5156	98.6851	98.609	98.4647	98.5103	98.5943
A. lotii	usb_actsch_219_L003	0	90.063	94.5205	92.1969	91.9844	92.2632	98.7654	97.0418	97.6285	98.2937	97.8644	98.2188	98.17	98.2073	100	99.3794	99.3925	99.2766	99.3793	99.3238	99.1179	99.1576	98.9678	98.7767	98.8929	98.3309	98.3437	98.9298	98.6282	98.5348	98.764	98.5582	98.6665	98.6936	98.5829	98.6921	99.1105	99.086	98.9231	98.872	98.9489	99.0009	98.9005	98.7625	98.8962	98.7077	98.8512	99.0133
A. lotii	usb_actsch_92	0	89.9783	94.522	92.2899	92.1499	92.3652	98.681	97.3245	97.706	98.2675	97.8636	98.111	98.1661	98.4031	99.3794	100	99.9683	99.9622	99.9742	99.9804	99.654	99.8182	99.4899	99.3344	99.5482	98.3266	98.4037	99.1812	98.8045	98.6993	98.9098	98.5351	98.8642	98.7725	98.6793	98.7882	99.3674	99.2271	99.1033	99.2155	99.1912	98.8965	98.9212	98.8507	98.9755	98.931	98.9111	99.0944
A. lotii	usb_actsch_29	0	89.9614	94.5027	92.249	92.1473	92.3225	98.6967	97.319	97.7263	98.2802	97.869	98.1536	98.1342	98.3944	99.3925	99.9683	100	99.982	99.9797	99.9804	99.6599	99.8195	99.4937	99.3441	99.5448	98.3701	98.3829	99.2106	98.8043	98.7328	98.9307	98.5543	98.8686	98.8168	98.6845	98.8042	99.3485	99.2293	99.1214	99.2013	99.1771	98.9387	98.8961	98.8546	99.0051	98.9049	98.9415	99.1308
A. lotii	usb_actsch_96	0	89.916	94.5045	92.3535	92.2728	92.3955	98.6021	97.3241	97.6769	98.2944	97.904	98.1248	98.0936	98.3803	99.2766	99.9622	99.982	100	99.9391	99.9481	99.6617	99.7685	99.5342	99.2678	99.5238	98.3257	98.3666	99.1206	98.8215	98.7129	98.9235	98.5176	98.9035	98.7714	98.6164	98.78	99.3489	99.2338	99.1187	99.2253	99.1468	98.9209	98.8638	98.8398	98.9557	98.9753	98.9576	99.0917
A. lotii	usb_actsch_125	0	89.9213	94.5269	92.2635	92.1569	92.3581	98.686	97.2226	97.6859	98.3084	97.8816	98.0916	98.1	98.3595	99.3793	99.9742	99.9797	99.9391	100	99.9692	99.6289	99.7765	99.5152	99.3452	99.5303	98.3189	98.3541	99.1347	98.7878	98.7104	98.9109	98.502	98.8631	98.8122	98.6649	98.8147	99.3477	99.2394	99.0934	99.162	99.1679	98.9225	98.9021	98.8572	98.9724	98.8781	98.9358	99.1083
A. lotii	usb_actsch_103	0	89.99	94.5078	92.3541	92.1978	92.4374	98.6579	97.2922	97.6553	98.2231	97.9341	98.0658	98.1667	98.3603	99.3238	99.9804	99.9804	99.9481	99.9692	100	99.6203	99.7659	99.4912	99.3288	99.5077	98.3598	98.4016	99.1089	98.8034	98.6878	98.9089	98.5895	98.8575	98.7775	98.6528	98.8333	99.3622	99.1983	99.0764	99.1967	99.1845	98.8746	98.9239	98.8494	98.9518	98.9034	98.9386	99.0736
A. lotii	usb_actsch_221_L003	0	89.8318	94.4917	92.3285	92.213	92.5012	98.4544	97.2846	97.6285	98.0753	97.7676	98.0157	98.0092	98.2423	99.1179	99.654	99.6599	99.6617	99.6289	99.6203	100	99.4687	99.1414	99.0687	99.28	98.3537	98.2762	98.9405	98.6039	98.5615	98.7907	98.3566	98.7125	98.6272	98.5033	98.6234	99.1245	99.0672	98.8719	99.0225	98.9689	98.7412	98.7442	98.7487	98.9047	98.7754	98.7926	98.9157
A. lotii	usb_actsch_62	0	90.0059	94.5403	92.3089	92.2157	92.3768	98.4457	97.1535	97.6791	98.1754	97.8331	97.981	98.1806	98.4215	99.1576	99.8182	99.8195	99.7685	99.7765	99.7659	99.4687	100	99.3511	99.1175	99.3796	98.1593	98.2101	98.9983	98.6426	98.5489	98.7564	98.3529	98.6931	98.6864	98.4768	98.6607	99.2005	99.0815	98.9829	99.0121	99.0024	98.7459	98.7158	98.6926	98.8061	98.7684	98.7671	98.915
A. lotii	usb_actsch_41	0	89.982	94.3432	92.5702	92.4408	92.5451	98.3486	97.0471	97.2463	97.9118	97.6124	97.7902	97.6857	97.9033	98.9678	99.4899	99.4937	99.5342	99.5152	99.4912	99.1414	99.3511	100	98.9098	99.1776	97.9913	98.0892	98.7096	98.3265	98.3637	98.8131	98.4486	98.7291	98.6415	98.533	98.6408	98.9055	98.799	98.7245	98.7157	98.6878	98.5298	98.5039	98.433	98.495	98.4651	98.7823	98.6696
A. lotii	usb_actsch_95	0	89.8379	94.5838	92.1344	91.9095	92.269	98.2761	97.1016	97.3496	97.9225	97.5263	97.8451	97.8833	97.9567	98.7767	99.3344	99.3441	99.2678	99.3452	99.3288	99.0687	99.1175	98.9098	100	99.5155	97.8982	98.0797	98.5627	98.3341	98.2703	98.5693	98.1387	98.3552	98.3617	98.2636	98.3071	98.7913	98.6687	98.5302	98.6424	98.6097	98.5492	98.6218	98.5205	98.5426	98.4631	98.4825	98.6399
A. lotii	usb_actsch_74	0	90.0328	94.5776	92.2014	92.1721	92.2312	98.3316	97.0847	97.435	97.9715	97.7584	97.9024	97.9022	98.0151	98.8929	99.5482	99.5448	99.5238	99.5303	99.5077	99.28	99.3796	99.1776	99.5155	100	97.9907	98.0207	98.6902	98.4091	98.2524	98.8866	98.3446	98.6882	98.6563	98.5292	98.6431	98.9036	98.8251	98.7072	98.7034	98.6985	98.642	98.6403	98.5553	98.6371	98.6375	98.6564	98.7649
A. lotii	usb_actsch_123	0	89.6623	94.6722	92.1355	91.6818	92.0313	98.5561	97.3834	97.5178	98.2297	97.6733	98.1143	98.0282	98.3438	98.3309	98.3266	98.3701	98.3257	98.3189	98.3598	98.3537	98.1593	97.9913	97.8982	97.9907	100	98.4802	98.7988	98.6302	98.5867	98.2899	98.3184	98.544	98.46	98.2887	98.3471	98.961	99.0088	98.7596	98.8049	98.7962	98.6495	98.5986	98.7155	98.7036	98.4916	98.5867	98.7352
A. lotii	usb_actsch_43	0	89.6884	94.7111	92.3058	91.7893	92.1091	98.553	97.7135	97.5827	98.3157	97.7425	98.0507	97.9004	98.2719	98.3437	98.4037	98.3829	98.3666	98.3541	98.4016	98.2762	98.2101	98.0892	98.0797	98.0207	98.4802	100	98.8734	98.8516	98.9317	98.4168	98.3009	98.5882	98.4534	98.367	98.28	99.003	99.0441	98.9496	98.8538	98.8279	98.6246	98.7331	98.861	98.7332	98.661	98.7709	98.714
A. lotii	usb_actsch_72	0	89.7127	94.7107	92.2983	92.1804	92.5212	98.9179	97.9328	97.8677	98.5777	98.1043	98.4064	98.2066	98.5891	98.9298	99.1812	99.2106	99.1206	99.1347	99.1089	98.9405	98.9983	98.7096	98.5627	98.6902	98.7988	98.8734	100	99.3198	99.1722	99.193	98.8207	99.0417	99.005	98.8769	98.9867	99.575	99.6588	99.4741	99.3749	99.4191	99.0335	99.0008	99.1464	99.2302	99.0484	99.122	99.1925
A. lotii	usb_actsch_205	0	89.9654	94.6742	91.9939	91.715	92.0218	98.7403	97.8449	97.6953	98.4682	97.9926	98.2385	98.0426	98.5759	98.6282	98.8045	98.8043	98.8215	98.7878	98.8034	98.6039	98.6426	98.3265	98.3341	98.4091	98.6302	98.8516	99.3198	100	99.0685	98.8141	98.642	98.935	98.855	98.7099	98.6777	99.3981	99.486	99.2396	99.2278	99.2309	98.8512	98.8669	99.0062	99.0418	99.0072	98.9583	99.0767
A. lotii	usb_actsch_36	0	89.5684	94.6179	92.1467	91.7171	92.0537	98.7759	97.9422	97.66	98.4197	97.9006	98.1885	98.083	98.429	98.5348	98.6993	98.7328	98.7129	98.7104	98.6878	98.5615	98.5489	98.3637	98.2703	98.2524	98.5867	98.9317	99.1722	99.0685	100	98.6176	98.4901	98.7466	98.6695	98.4772	98.5036	99.3342	99.2691	99.1028	99.1804	99.1758	98.8521	99.0261	98.9813	98.8473	98.8276	98.938	99.0524
A. lotii	usb_actsch_45	0	89.7391	94.5872	92.3168	92.0414	92.2233	98.7549	97.6383	97.7192	98.2322	98.2082	98.1988	98.0747	98.3473	98.764	98.9098	98.9307	98.9235	98.9109	98.9089	98.7907	98.7564	98.8131	98.5693	98.8866	98.2899	98.4168	99.193	98.8141	98.6176	100	98.9899	99.4094	99.5585	99.4193	99.3288	99.1814	99.2633	99.0193	99.0002	98.9754	98.8994	98.9417	99.0595	99.06	99.0224	99.0221	99.177
A. lotii	usb_actsch_rep_44_L003	0	89.7664	94.5752	92.7578	92.5351	92.7224	98.8798	97.726	97.8869	98.1129	98.369	98.3979	98.1398	98.2242	98.5582	98.5351	98.5543	98.5176	98.502	98.5895	98.3566	98.3529	98.4486	98.1387	98.3446	98.3184	98.3009	98.8207	98.642	98.4901	98.9899	100	99.4932	99.3277	99.2075	99.1761	99.0864	99.094	98.9459	98.9546	98.9121	99.1256	99.088	99.1923	99.1397	99.0831	99.2885	99.306
A. lotii	usb_actsch_5	0	89.7277	94.7159	92.6035	92.0895	92.2034	99.1177	97.746	98.1711	98.3964	98.5611	98.5744	98.34	98.4816	98.6665	98.8642	98.8686	98.9035	98.8631	98.8575	98.7125	98.6931	98.7291	98.3552	98.6882	98.544	98.5882	99.0417	98.935	98.7466	99.4094	99.4932	100	99.7086	99.5807	99.5143	99.3928	99.4354	99.2454	99.2388	99.1898	99.3685	99.274	99.4131	99.4685	99.4245	99.531	99.5958
A. lotii	usb_actsch_49	0	89.7729	94.7016	92.4784	91.9387	92.1708	99.071	97.501	98.0024	98.3913	98.5549	98.4851	98.307	98.3714	98.6936	98.7725	98.8168	98.7714	98.8122	98.7775	98.6272	98.6864	98.6415	98.3617	98.6563	98.46	98.4534	99.005	98.855	98.6695	99.5585	99.3277	99.7086	100	99.7978	99.5383	99.3027	99.3932	99.1359	99.093	99.082	99.2877	99.2034	99.3394	99.4102	99.3489	99.3992	99.483
A. lotii	usb_actsch_60	0	89.8222	94.6266	92.6187	92.044	92.2166	98.9524	97.4996	97.8747	98.2996	98.6052	98.3869	98.2385	98.2411	98.5829	98.6793	98.6845	98.6164	98.6649	98.6528	98.5033	98.4768	98.533	98.2636	98.5292	98.2887	98.367	98.8769	98.7099	98.4772	99.4193	99.2075	99.5807	99.7978	100	99.3501	99.1448	99.2363	99.0714	98.9686	98.9398	99.1253	99.0585	99.2272	99.2421	99.2108	99.2377	99.3435
A. lotii	usb_actsch_124	0	89.8439	94.5693	92.7865	92.2235	92.4907	98.8378	97.4316	97.7623	98.2553	98.4508	98.3845	98.1903	98.2911	98.6921	98.7882	98.8042	98.78	98.8147	98.8333	98.6234	98.6607	98.6408	98.3071	98.6431	98.3471	98.28	98.9867	98.6777	98.5036	99.3288	99.1761	99.5143	99.5383	99.3501	100	99.1467	99.2125	99.0469	98.9366	98.9734	99.1253	99.1056	99.189	99.3476	99.1232	99.2445	99.331
A. lotii	usb_actsch_84	0	89.628	94.767	92.2107	91.814	92.1156	99.2298	97.8706	98.1186	98.8164	98.3996	98.5789	98.5503	98.8824	99.1105	99.3674	99.3485	99.3489	99.3477	99.3622	99.1245	99.2005	98.9055	98.7913	98.9036	98.961	99.003	99.575	99.3981	99.3342	99.1814	99.0864	99.3928	99.3027	99.1448	99.1467	100	99.8884	99.7409	99.8147	99.8027	99.4028	99.4428	99.3738	99.4296	99.4259	99.4872	99.6341
A. lotii	usb_actsch_206high_cov	0	89.5828	94.7662	92.1419	91.7568	92.1092	99.1906	97.9203	98.118	98.8413	98.4555	98.6566	98.3946	98.9569	99.086	99.2271	99.2293	99.2338	99.2394	99.1983	99.0672	99.0815	98.799	98.6687	98.8251	99.0088	99.0441	99.6588	99.486	99.2691	99.2633	99.094	99.4354	99.3932	99.2363	99.2125	99.8884	100	99.7647	99.7245	99.7111	99.3277	99.3528	99.4696	99.5185	99.4082	99.4707	99.5988
A. lotii	usb_actsch_50	0	89.6389	94.8646	92.2255	91.8456	92.1332	99.0545	97.8626	98.0288	98.8116	98.5703	98.6302	98.3742	98.7707	98.9231	99.1033	99.1214	99.1187	99.0934	99.0764	98.8719	98.9829	98.7245	98.5302	98.7072	98.7596	98.9496	99.4741	99.2396	99.1028	99.0193	98.9459	99.2454	99.1359	99.0714	99.0469	99.7409	99.7647	100	99.558	99.559	99.1457	99.202	99.1811	99.2975	99.2537	99.2782	99.4073
A. lotii	usb_actsch_33	0	89.6215	94.7529	92.3673	91.9356	92.2824	98.9897	97.8639	98.188	98.7296	98.2936	98.5108	98.3868	98.7126	98.872	99.2155	99.2013	99.2253	99.162	99.1967	99.0225	99.0121	98.7157	98.6424	98.7034	98.8049	98.8538	99.3749	99.2278	99.1804	99.0002	98.9546	99.2388	99.093	98.9686	98.9366	99.8147	99.7245	99.558	100	99.6646	99.2186	99.2512	99.2292	99.2914	99.3166	99.3293	99.4651
A. lotii	usb_actsch_88	0	89.7378	94.7872	92.2455	91.8306	92.1424	99.0901	97.7259	98.1391	98.6706	98.2776	98.5138	98.5155	98.7103	98.9489	99.1912	99.1771	99.1468	99.1679	99.1845	98.9689	99.0024	98.6878	98.6097	98.6985	98.7962	98.8279	99.4191	99.2309	99.1758	98.9754	98.9121	99.1898	99.082	98.9398	98.9734	99.8027	99.7111	99.559	99.6646	100	99.3597	99.3523	99.2212	99.3035	99.3026	99.3142	99.4932
A. lotii	usb_actsch_42	0	89.6303	94.7844	92.1901	91.8588	92.1933	99.388	97.3354	98.1859	98.5614	98.5154	98.7502	98.7994	98.4586	99.0009	98.8965	98.9387	98.9209	98.9225	98.8746	98.7412	98.7459	98.5298	98.5492	98.642	98.6495	98.6246	99.0335	98.8512	98.8521	98.8994	99.1256	99.3685	99.2877	99.1253	99.1253	99.4028	99.3277	99.1457	99.2186	99.3597	100	99.8286	99.3552	99.4086	99.4503	99.5532	99.671
A. lotii	usb_actsch_38	0	89.6773	94.7957	92.3561	91.8648	92.1838	99.2724	97.4277	98.09	98.6059	98.4324	98.6347	98.7617	98.5156	98.9005	98.9212	98.8961	98.8638	98.9021	98.9239	98.7442	98.7158	98.5039	98.6218	98.6403	98.5986	98.7331	99.0008	98.8669	99.0261	98.9417	99.088	99.274	99.2034	99.0585	99.1056	99.4428	99.3528	99.202	99.2512	99.3523	99.8286	100	99.428	99.361	99.3861	99.497	99.5875
A. lotii	usb_actsch_83	0	89.6403	94.8474	92.5661	91.9552	92.2445	99.1261	97.673	98.1056	98.5089	98.4851	98.598	98.425	98.6851	98.7625	98.8507	98.8546	98.8398	98.8572	98.8494	98.7487	98.6926	98.433	98.5205	98.5553	98.7155	98.861	99.1464	99.0062	98.9813	99.0595	99.1923	99.4131	99.3394	99.2272	99.189	99.3738	99.4696	99.1811	99.2292	99.2212	99.3552	99.428	100	99.4168	99.3667	99.4019	99.5158
A. lotii	usb_actsch_79	0	89.7081	94.7139	92.173	91.7828	92.0463	99.1993	97.5015	98.0712	98.506	98.5625	98.6788	98.4566	98.609	98.8962	98.9755	99.0051	98.9557	98.9724	98.9518	98.9047	98.8061	98.495	98.5426	98.6371	98.7036	98.7332	99.2302	99.0418	98.8473	99.06	99.1397	99.4685	99.4102	99.2421	99.3476	99.4296	99.5185	99.2975	99.2914	99.3035	99.4086	99.361	99.4168	100	99.4483	99.4826	99.6286
A. lotii	usb_actsch_112	0	89.7329	94.6564	92.521	92.0946	92.4326	99.1327	97.6049	98.2027	98.4998	98.5526	98.7818	98.4345	98.4647	98.7077	98.931	98.9049	98.9753	98.8781	98.9034	98.7754	98.7684	98.4651	98.4631	98.6375	98.4916	98.661	99.0484	99.0072	98.8276	99.0224	99.0831	99.4245	99.3489	99.2108	99.1232	99.4259	99.4082	99.2537	99.3166	99.3026	99.4503	99.3861	99.3667	99.4483	100	99.5287	99.6317
A. lotii	usb_actsch_54	0	89.7424	94.7051	92.4526	91.9455	92.282	99.3142	97.379	98.1347	98.5481	98.5745	98.7618	98.4386	98.5103	98.8512	98.9111	98.9415	98.9576	98.9358	98.9386	98.7926	98.7671	98.7823	98.4825	98.6564	98.5867	98.7709	99.122	98.9583	98.938	99.0221	99.2885	99.531	99.3992	99.2377	99.2445	99.4872	99.4707	99.2782	99.3293	99.3142	99.5532	99.497	99.4019	99.4826	99.5287	100	99.7158
A. lotii	usb_actsch_63	0	89.6852	94.7318	92.375	91.9506	92.2877	99.3787	97.4851	98.2317	98.6158	98.5705	98.8284	98.5206	98.5943	99.0133	99.0944	99.1308	99.0917	99.1083	99.0736	98.9157	98.915	98.6696	98.6399	98.7649	98.7352	98.714	99.1925	99.0767	99.0524	99.177	99.306	99.5958	99.483	99.3435	99.331	99.6341	99.5988	99.4073	99.4651	99.4932	99.671	99.5875	99.5158	99.6286	99.6317	99.7158	100
A. lotii	usb_actsch_46	0	89.662	94.8146	92.4449	92.0007	92.3443	99.3494	97.6876	98.3192	98.7099	98.7197	98.8434	98.5836	98.7573	98.9883	99.1149	99.1152	99.1199	99.1126	99.1101	98.9433	98.9296	98.6446	98.6439	98.7839	98.8171	98.8723	99.3536	99.1876	99.0495	99.2597	99.3833	99.7067	99.5911	99.4358	99.4179	99.6363	99.6946	99.4472	99.4818	99.4723	99.6464	99.6095	99.6767	99.7235	99.6871	99.7384	99.8052
A. lotii	usb_actsch_47	0	89.7037	94.7283	92.2258	91.8712	92.1571	99.3656	97.5259	98.2113	98.5325	98.6002	98.802	98.5211	98.6438	98.9703	99.0981	99.0993	99.0849	99.0885	99.0909	98.9399	98.9278	98.6582	98.6906	98.7836	98.6932	98.7498	99.4097	99.0858	98.9261	99.2409	99.2833	99.6007	99.5179	99.3569	99.4059	99.5534	99.5647	99.3352	99.3976	99.422	99.5622	99.5151	99.5317	99.5918	99.6085	99.6694	99.7909
A. lotii	usb_actsch_100	0	89.6647	94.7626	92.4081	91.952	92.2342	99.3651	97.5688	98.2979	98.662	98.6376	98.8628	98.5441	98.6978	98.8895	99.1263	99.0893	99.0991	99.0627	99.06	98.9663	98.903	98.6027	98.6174	98.7723	98.7372	98.7976	99.2657	99.1255	98.9778	99.2083	99.3175	99.6802	99.5529	99.3715	99.3904	99.6171	99.6481	99.4258	99.4641	99.4943	99.6266	99.554	99.5916	99.6636	99.6689	99.7511	99.8417
A. lotii	usb_actsch_26	0	89.659	94.8159	92.2721	91.8653	92.1742	99.3767	97.5999	98.3112	98.6339	98.6624	98.842	98.5694	98.7053	98.9189	99.0912	99.1006	99.076	99.0845	99.0773	98.9291	98.9292	98.6332	98.6307	98.714	98.771	98.7866	99.2803	99.1668	98.991	99.1847	99.3217	99.6258	99.5301	99.3544	99.3434	99.6245	99.6032	99.4363	99.4491	99.4939	99.6361	99.5641	99.5865	99.6301	99.6246	99.7226	99.8357
A. lotii	usb_actsch_116	0	89.7218	94.8094	92.145	91.6892	92.0463	99.4358	97.4825	98.2279	98.6707	98.6253	98.8501	98.5505	98.7327	98.9959	99.0445	99.078	98.9527	99.0756	99.0263	98.8557	98.8127	98.6328	98.7167	98.7235	98.8057	98.8594	99.3386	99.1647	98.9984	99.2686	99.3096	99.6021	99.553	99.45	99.4026	99.6118	99.7205	99.4076	99.3666	99.4544	99.6024	99.5303	99.6281	99.6966	99.5622	99.6356	99.7676
A. lotii	usb_actsch_215_L001	0	89.6149	94.8488	92.2521	91.8253	92.1854	99.3517	97.6102	98.2431	98.6464	98.7275	98.8322	98.6232	98.7383	98.9431	99.0694	99.0788	99.0774	99.0806	99.0456	98.9135	98.9698	98.6333	98.6342	98.7725	98.7763	98.8394	99.2898	99.1204	98.9647	99.23	99.3661	99.6588	99.5398	99.4055	99.3987	99.5836	99.6371	99.4342	99.4329	99.4493	99.5843	99.5426	99.6372	99.6669	99.6214	99.6986	99.7829
A. lotii	usb_actsch_77	0	89.6627	94.8252	92.1972	91.7697	92.0922	99.4471	97.5244	98.2276	98.6889	98.6974	98.8289	98.6025	98.7426	99.032	99.1468	99.1356	99.0688	99.1362	99.1166	98.8998	98.9059	98.6905	98.7258	98.7544	98.7919	98.841	99.3188	99.2041	99.008	99.241	99.3473	99.6494	99.6107	99.5017	99.4611	99.6372	99.713	99.4649	99.4003	99.4865	99.6522	99.5772	99.6273	99.7318	99.5893	99.6841	99.7999
A. lotii	usb_actsch_37	0	89.6671	94.7942	92.155	91.7743	92.0417	99.4566	97.6776	98.312	98.6767	98.7588	98.9238	98.6078	98.7556	99.0468	99.1042	99.1129	99.0975	99.1272	99.1143	98.9429	98.9526	98.629	98.7004	98.8034	98.8185	98.8664	99.4029	99.1814	99.0379	99.2783	99.3864	99.7207	99.6626	99.4936	99.5075	99.6463	99.7167	99.496	99.5203	99.4855	99.6623	99.5933	99.6768	99.7308	99.6802	99.7392	99.865
A. lotii	usb_actsch_22	0	89.6372	94.8308	92.1228	91.7461	92.0536	99.4449	97.5705	98.3015	98.6551	98.7334	98.9009	98.6031	98.7475	99.0609	99.0982	99.1251	99.1303	99.1387	99.1047	98.9299	98.953	98.6761	98.7235	98.8178	98.8062	98.8585	99.3985	99.198	99.0185	99.2919	99.3815	99.7394	99.661	99.5113	99.5104	99.6208	99.7003	99.4535	99.4949	99.492	99.6736	99.6061	99.6581	99.7416	99.6829	99.741	99.8724
A. lotii	usb_actsch_39	0	89.7186	94.7991	92.1393	91.7173	92.0699	99.4518	97.6201	98.2518	98.6791	98.7086	98.9031	98.5968	98.7516	99.064	99.1189	99.1261	99.1072	99.1217	99.1132	98.935	98.9288	98.6222	98.699	98.7923	98.8001	98.8639	99.3871	99.1747	99.0338	99.2611	99.3666	99.6931	99.5984	99.4775	99.4698	99.6335	99.6822	99.4799	99.474	99.4971	99.6644	99.586	99.6741	99.7154	99.6597	99.7495	99.8656
A. lotii	usb_actsch_91	0	89.6586	94.8106	92.3655	91.8829	92.2152	99.3817	97.5824	98.2614	98.6575	98.7255	98.8303	98.614	98.7355	98.9969	99.1023	99.1324	99.0686	99.1071	99.1071	98.9068	98.8899	98.6212	98.685	98.7641	98.7545	98.8373	99.2503	99.1642	98.9999	99.2685	99.3296	99.6672	99.6043	99.4795	99.4207	99.6148	99.6702	99.4381	99.4292	99.4729	99.6512	99.5939	99.6518	99.7214	99.6295	99.7083	99.8029
A. lotii	usb_actsch_119	0	89.6668	94.7799	92.225	91.858	92.1134	99.3649	97.6196	98.3441	98.6363	98.7073	98.7774	98.5966	98.7296	98.9387	99.1416	99.1078	99.0491	99.1179	99.143	98.9405	98.9082	98.674	98.7047	98.7941	98.773	98.8336	99.3317	99.1788	99.0149	99.3054	99.3647	99.7118	99.6303	99.4939	99.5084	99.6013	99.6666	99.458	99.4519	99.4894	99.6139	99.6114	99.6664	99.7136	99.6227	99.7132	99.8142
A. lotii	usb_actsch_104	0	89.6464	94.7929	92.2282	91.7907	92.1167	99.4503	97.5415	98.31	98.6424	98.7245	98.8699	98.6054	98.746	99.0191	99.0885	99.0967	99.0791	99.1226	99.1079	98.9415	98.9357	98.6732	98.7608	98.7813	98.7798	98.8399	99.3206	99.1803	98.9716	99.2906	99.3674	99.6863	99.6526	99.5114	99.4695	99.6151	99.6901	99.4508	99.43	99.4812	99.6386	99.6005	99.6835	99.717	99.6174	99.7185	99.8275
A. lotii	usb_actsch_12	0	89.6312	94.7875	92.1622	91.7878	92.1105	99.3847	97.4963	98.2702	98.6784	98.7095	98.856	98.5536	98.736	98.9974	99.1252	99.1281	99.0601	99.0941	99.0728	98.9233	98.9146	98.6417	98.6544	98.7771	98.7861	98.7995	99.3669	99.1842	99.0203	99.3021	99.3214	99.6738	99.6078	99.4274	99.4664	99.6336	99.6903	99.4588	99.4633	99.4693	99.6531	99.5478	99.6017	99.7348	99.6196	99.7037	99.8157
A. lotii	usb_actsch_202	0	89.6011	94.7773	92.2378	91.899	92.208	99.3528	97.6186	98.3543	98.6957	98.6863	98.8961	98.5346	98.7398	98.9339	99.0908	99.1003	99.1141	99.0618	99.0717	98.9686	98.9021	98.6528	98.6381	98.7802	98.7868	98.8696	99.3401	99.1858	98.9814	99.285	99.3655	99.7244	99.5983	99.445	99.4508	99.6147	99.6903	99.4581	99.4764	99.4735	99.6097	99.5581	99.6359	99.7105	99.6882	99.7467	99.8426
A. lotii	usb_actsch_126	0	89.6705	94.781	92.3213	91.8912	92.1984	99.3715	97.6307	98.3689	98.6539	98.71	98.8559	98.574	98.7199	98.9513	99.1239	99.1107	99.0844	99.0875	99.0892	98.9728	98.9655	98.6632	98.6309	98.8214	98.8168	98.8649	99.3292	99.1569	99.0318	99.2862	99.3925	99.7256	99.5874	99.442	99.4696	99.6398	99.6786	99.4697	99.4968	99.4827	99.649	99.5873	99.6435	99.717	99.6792	99.7523	99.8139
A. lotii	usb_actsch_82	0	89.7293	94.8664	92.3947	92.0113	92.1515	99.2448	97.6243	98.2529	98.58	98.7487	98.7488	98.5606	98.5834	98.9254	99.029	99.0378	98.9938	99.0145	99.0353	98.8308	98.8221	98.62	98.556	98.7547	98.7063	98.7198	99.1264	99.0927	98.895	99.233	99.3145	99.672	99.5811	99.4919	99.4558	99.4938	99.5414	99.3979	99.3682	99.3946	99.5941	99.5036	99.5224	99.6096	99.5293	99.5905	99.6809
A. lotii	usb_actsch_10	0	89.6194	94.7558	92.2728	91.8188	92.0716	99.2779	97.558	98.2402	98.6074	98.6427	98.6458	98.5573	98.6567	98.8962	99.066	99.0532	99.009	99.0771	99.0392	98.8558	98.8669	98.6284	98.6054	98.7345	98.7171	98.7389	99.2268	99.0778	98.9222	99.2274	99.2495	99.5939	99.5293	99.4061	99.4185	99.5228	99.568	99.3616	99.3724	99.3911	99.5241	99.4877	99.5426	99.6798	99.5333	99.5844	99.691
A. lotii	usb_actsch_107	0	89.7109	94.8424	92.3063	91.9061	92.2448	99.2748	97.6266	98.2735	98.7952	98.7885	98.9657	98.508	98.6478	98.9132	99.0287	98.997	98.9844	98.9843	99.0121	98.8682	98.8263	98.4863	98.5827	98.7181	98.6653	98.8055	99.2373	99.1156	98.8848	99.1529	99.2336	99.5707	99.4823	99.3206	99.3426	99.5204	99.5852	99.4241	99.3514	99.3903	99.5441	99.4417	99.5459	99.6136	99.6638	99.6266	99.7158
A. lotii	usb_actsch_200_not_comb	0	89.5775	94.8173	92.0691	91.6496	91.9712	99.2586	97.5705	98.2982	98.5942	98.5712	98.673	98.4893	98.7473	98.9759	99.0535	99.0852	99.0326	99.0519	99.009	98.8964	98.8957	98.5818	98.5862	98.7553	98.7797	98.8612	99.316	99.1212	98.966	99.1236	99.1736	99.5173	99.418	99.2996	99.3173	99.5312	99.6031	99.3824	99.4038	99.3807	99.421	99.3703	99.5302	99.5609	99.4635	99.5228	99.6391
A. lotii	usb_actsch_56	0	89.6756	94.9162	92.2352	91.7958	92.0505	98.8971	97.3721	98.2734	98.5064	98.7729	98.8904	98.0805	98.27	98.3499	98.3571	98.4149	98.4085	98.4102	98.4383	98.3007	98.2113	98.1311	98.0213	98.1907	98.2341	98.3251	98.6402	98.5341	98.3965	98.6296	98.7934	99.0054	98.905	98.7915	98.7886	98.9407	98.9903	99.0086	98.7592	98.8192	98.8507	98.887	98.9896	98.9044	98.9877	98.9238	99.051
A. lotii	usb_actsch_16	0	89.6298	94.8669	92.0696	91.8382	92.1683	99.2929	97.1813	98.1286	98.9416	98.2977	98.8535	98.2576	98.5175	98.6443	98.6402	98.6036	98.6284	98.6351	98.6299	98.4596	98.45	98.2662	98.1913	98.2867	98.513	98.427	98.7901	98.698	98.6809	98.5681	98.675	98.9448	98.8747	98.7062	98.7366	99.1029	99.0859	98.9409	99.0169	98.9262	99.0862	99.0906	98.9266	99.0565	98.9446	99.1119	99.145
A. lotii	usb_actsch_48	0	89.7054	94.9869	92.1867	91.8064	92.0446	98.8582	97.1431	98.0859	98.704	98.3491	98.486	98.15	98.4016	98.4178	98.504	98.5002	98.4594	98.5054	98.4669	98.3187	98.3466	98.2232	97.9778	98.1468	98.247	98.2341	98.6105	98.5073	98.4991	98.5767	98.6539	98.976	98.8876	98.7276	98.7214	98.9927	98.9376	98.8715	98.8576	98.8269	98.9823	98.9295	98.9047	98.8844	98.8673	99.0629	99.0675
A. lotii	usb_actsch_78	0	89.6713	94.9305	92.375	91.88	92.1091	99.079	97.5775	98.3587	98.4113	98.7513	98.604	98.3942	98.5964	98.6971	98.8477	98.8533	98.8071	98.8067	98.8442	98.6609	98.6933	98.4808	98.3111	98.5036	98.5482	98.6194	99.0197	98.9081	98.7236	99.0353	99.1152	99.4335	99.3839	99.272	99.2192	99.3927	99.4215	99.3587	99.1631	99.2538	99.3135	99.294	99.3572	99.3926	99.318	99.374	99.4856
A. lotii	usb_actsch_51	0	89.6733	94.8382	92.4698	91.8747	92.2138	98.864	97.4468	98.0577	98.3204	99.2756	98.7775	98.1667	98.2661	98.4118	98.4601	98.4896	98.4656	98.4564	98.4975	98.3184	98.34	98.1196	98.1205	98.2858	98.2631	98.2735	98.7847	98.582	98.4023	98.839	98.9479	99.1962	99.184	99.2265	99.0652	99.0529	99.1485	99.057	98.9516	98.8754	99.0257	99.0171	99.1475	99.1503	99.0804	99.1409	99.242
A. lotii	usb_actsch_17	0	89.7415	94.9079	92.3607	91.8994	92.1343	98.9194	97.4684	98.0782	98.3911	99.1536	98.8296	98.1978	98.3351	98.4565	98.5349	98.5581	98.5286	98.5792	98.5505	98.363	98.3915	98.172	98.1793	98.3497	98.3305	98.3262	98.8067	98.6733	98.4392	98.8436	99.0181	99.2673	99.1938	99.2561	99.025	99.1094	99.167	99.1063	98.9773	98.9271	99.077	99.0854	99.194	99.192	99.1353	99.2122	99.3264
A. lotii	usb_actsch_13	0	89.6982	94.9242	92.3664	91.938	92.1601	98.868	97.4253	98.0466	98.3658	99.1737	98.8498	98.1926	98.3103	98.425	98.5427	98.506	98.4958	98.5476	98.5239	98.388	98.3956	98.1518	98.1776	98.3806	98.3209	98.2797	98.7821	98.6414	98.4003	98.8079	99.0034	99.2701	99.1879	99.2323	99.0409	99.0773	99.1474	99.1048	98.9588	98.9272	99.0507	99.0569	99.1675	99.1624	99.1305	99.1973	99.3198
A. lotii	usb_actsch_113	0	89.7115	94.9787	92.1	91.6519	91.9576	98.9099	97.087	97.8131	98.3017	98.3277	98.3918	98.4356	98.1786	98.4467	98.4586	98.435	98.4185	98.3677	98.4475	98.3769	98.2343	98.0449	98.1043	98.1428	98.1828	98.2004	98.5736	98.3563	98.442	98.4554	98.6698	98.8856	98.7905	98.7833	98.5985	98.9351	98.8615	98.6849	98.8157	98.9337	99.3945	99.2989	98.8533	98.883	98.9225	99.0113	99.1405
A. lotii	usb_actsch_76	0	89.6821	94.8492	92.2068	91.9252	92.1543	98.9469	97.2331	97.8459	98.2479	98.4459	98.6333	98.5078	98.0459	98.6087	98.5687	98.5653	98.5341	98.5219	98.5601	98.3927	98.3525	98.2306	98.177	98.3492	98.2218	98.1811	98.6649	98.3757	98.3961	98.6157	98.7264	98.9902	98.9911	98.8098	98.791	99.0241	98.9219	98.7439	98.8028	98.9647	99.5169	99.4175	99.0071	98.9921	98.9821	99.0911	99.2022
A. lotii	usb_actsch_101	0	89.5935	94.9408	92.4391	91.9294	92.1684	99.0441	97.175	97.8443	98.6188	98.2054	98.6781	98.2783	98.3164	98.3765	98.4627	98.4676	98.4366	98.4362	98.4898	98.3371	98.2715	98.1156	98.158	98.1747	98.2347	98.2537	98.6698	98.5645	98.4547	98.5038	98.7489	98.8729	98.7573	98.7139	98.6514	98.9587	98.9539	98.8379	98.8262	98.8192	99.0826	99.0404	98.8329	98.9223	98.8997	99.0796	99.1273
A. lotii	usb_actsch_52	0	89.7568	94.7871	92.1959	91.818	92.1137	99.1726	97.3073	97.8816	98.6749	98.2895	98.7295	98.2576	98.3508	98.569	98.5643	98.5902	98.557	98.5908	98.5936	98.3799	98.3694	98.2261	98.2693	98.3926	98.361	98.4194	98.7554	98.6674	98.5343	98.6526	98.8191	99.0204	98.9596	98.8023	98.7555	99.0703	99.0824	98.9786	98.8784	98.9293	99.1957	99.1227	99.0022	99.037	99.1386	99.1913	99.228
A. lotii	usb_actsch_222_L001	0	89.7093	94.9094	92.2472	91.88	92.1961	99.2509	97.2392	98.1206	98.7128	98.5054	98.9357	98.4206	98.4084	98.6034	98.5975	98.6023	98.5991	98.5662	98.5593	98.4482	98.4575	98.1696	98.1736	98.3373	98.438	98.4575	98.7779	98.6262	98.5803	98.7231	98.9064	99.1352	99.0489	98.9297	98.8652	99.1019	99.1369	99.0086	99.0066	99.0672	99.3878	99.3126	99.1035	99.1585	99.2145	99.355	99.3633
A. lotii	usb_actsch_90	0	89.6102	94.8291	92.2061	91.8197	92.1862	99.0146	97.1933	97.9245	98.3877	98.3144	98.4089	98.6241	98.2393	98.7214	98.7256	98.702	98.6736	98.7196	98.7121	98.5212	98.5092	98.3041	98.3589	98.4492	98.456	98.3921	98.7309	98.5469	98.5869	98.6228	98.9011	99.0448	98.9747	98.8442	98.8417	99.1609	99.0489	98.8806	98.9528	99.09	99.5879	99.507	99.0349	99.2191	99.1464	99.2474	99.2991
A. lotii	usb_actsch_87	0	89.6349	94.8997	92.3267	91.76	92.0704	99.0511	97.2628	98.0084	98.6435	98.4024	98.5354	98.1649	98.438	98.5789	98.6628	98.6465	98.637	98.6023	98.6368	98.5522	98.4283	98.2658	98.1988	98.2147	98.4301	98.5673	98.7409	98.6661	98.7377	98.6388	98.7815	99.0494	98.9145	98.7664	98.7959	99.0823	99.1055	98.9261	98.9975	98.9988	99.1767	99.1962	99.2625	99.1136	99.0933	99.2569	99.2759
A. lotii	usb_actsch_203T	0	89.7195	94.8536	92.2966	91.8026	92.0775	98.4961	97.197	97.9012	98.1546	98.3621	98.4287	97.7614	98.0856	98.1832	98.171	98.2066	98.1598	98.1608	98.1425	98.0628	98.1939	97.9984	97.7056	97.9174	97.9985	97.9257	98.4139	98.2784	98.0758	98.5157	98.5704	98.8728	98.8274	98.6783	98.6306	98.7041	98.704	98.5628	98.6271	98.5032	98.5817	98.4607	98.6487	98.6094	98.5811	98.6302	98.7759
A. lotii	usb_actsch_216_L001	0	89.7035	94.7487	92.364	91.9121	92.2426	98.9534	97.2092	97.8825	98.4719	98.1398	98.3862	98.3812	98.5189	98.993	98.8147	98.8268	98.7615	98.7932	98.7848	98.6167	98.6851	98.3884	98.2772	98.3378	98.4297	98.4728	98.9575	98.7959	98.7702	98.7087	98.701	98.9327	98.8505	98.7266	98.6643	99.3672	99.2917	99.1342	99.1663	99.2752	99.1691	99.1943	98.9899	99.049	99.0688	99.1155	99.2302
A. lotii	usb_actsch_28	0	89.7562	94.8038	92.4272	91.849	92.0515	98.8462	97.1724	98.0532	98.2878	98.3912	98.3598	98.1206	98.3005	98.6278	98.4272	98.4563	98.4472	98.4391	98.4771	98.3095	98.4572	98.3506	97.9719	98.2948	98.1534	98.0714	98.6736	98.4607	98.3425	98.9887	98.8648	99.1946	99.2043	99.0533	98.9723	98.9926	98.9769	98.8544	98.8158	98.802	99.0013	98.9027	98.8615	98.8961	98.8308	98.9708	99.085
A. lotii	usb_actsch_58	0	89.7057	94.6386	92.4895	91.9301	92.1116	98.615	97.1577	97.6782	98.2088	98.1749	98.1313	98.0774	98.2567	98.907	98.6072	98.6196	98.6116	98.5907	98.5921	98.3833	98.5872	98.5009	98.0008	98.3303	98.1669	98.0365	98.6439	98.4435	98.4734	98.7833	98.6854	98.978	98.978	98.8706	98.7799	99.0668	98.9698	98.8695	98.907	98.8621	98.9654	98.8421	98.6929	98.7053	98.7456	98.8622	98.9995
A. lotii	usb_actsch_97	0	89.7438	94.7121	92.5501	92.1014	92.1974	98.5308	97.187	97.7431	98.1547	98.166	98.1066	98.1409	98.1962	98.7905	98.6392	98.6379	98.6272	98.6096	98.6029	98.4385	98.5225	98.445	97.9436	98.3628	98.0815	98.0714	98.5685	98.4011	98.4444	98.674	98.6383	98.9758	98.8425	98.7336	98.6515	99.0435	98.9199	98.8581	98.8817	98.9059	98.9522	98.8918	98.7081	98.6852	98.7701	98.8799	98.9337
A. lotii	usb_actsch_40	0	89.964	94.586	92.1255	92.1673	91.8884	98.4783	97.3472	97.6333	98.1778	97.9532	97.991	98.1562	98.1998	98.3938	98.6496	98.6635	98.6667	98.6324	98.6417	98.4586	98.4945	98.3279	98.2298	98.5059	98.3351	98.24	98.9033	98.6777	98.6107	98.5753	98.423	98.799	98.7123	98.5727	98.5816	99.2382	99.1856	99.007	99.1131	99.1063	98.7851	98.7404	98.6423	98.7482	98.7018	98.7301	98.8908
A. lotii	usb_actsch_67	0	90.0713	94.4714	92.3885	92.2815	92.1254	98.5757	97.0057	97.5628	98.0183	98.0912	98.0516	97.9293	97.9751	98.6668	98.4219	98.5139	98.485	98.4628	98.537	98.3482	98.3023	98.3957	97.9938	98.4769	98.179	98.0027	98.5447	98.2896	98.3908	98.7902	98.7186	98.9439	98.8743	98.7628	98.7664	98.8858	98.7688	98.7074	98.6767	98.746	98.9646	98.8817	98.6183	98.7301	98.6621	98.797	98.8786
A. saccati	usb_actsch_57	0	89.6031	95.3909	91.5833	91.2398	91.4375	95.9583	95.4067	96.186	96.6727	96.671	96.6429	96.3945	96.0716	95.3282	95.3398	95.4013	95.3144	95.3401	95.3603	95.3653	95.4431	95.2144	95.5469	95.4209	95.8456	95.6984	95.5946	95.5757	95.5091	95.4737	95.4883	95.6262	95.6131	95.5425	95.4923	95.8293	95.7998	96.0606	95.7681	95.7308	95.8584	95.764	95.6492	95.8186	95.6744	95.6301	95.6167
A. saccati	usb_actsch_220_L003	0	90.0747	95.3469	91.5624	91.0981	91.3378	95.2705	94.7935	95.924	96.1867	95.9108	95.9693	95.8468	95.7421	94.7766	94.8036	94.8391	94.6844	94.7588	94.6936	94.7477	94.7996	94.6564	94.9236	94.7905	95.0769	94.9864	94.7895	95.0766	94.9449	94.8154	94.7375	94.9528	94.9351	94.8849	94.8728	95.0228	95.1022	95.1885	95.135	95.0502	95.119	95.0141	94.9488	95.0933	94.8539	94.9385	94.7903
A. saccati	usb_actsch_218_L001	0	90.0833	95.3465	91.6631	91.097	91.3352	95.1872	94.8109	95.9564	96.1842	95.8987	95.9467	95.7937	95.7401	94.7916	94.7849	94.7572	94.7133	94.7324	94.7352	94.7601	94.8934	94.6319	94.9162	94.7415	95.045	95.0012	94.8497	95.01	94.8925	94.8148	94.7125	94.94	94.9252	94.8338	94.9092	95.0492	95.0623	95.1982	95.1088	95.0292	95.0101	94.9937	94.9215	95.065	94.8496	94.9496	94.8295
A. saccati	usb_actsch_109	0	90.1501	95.2792	91.6461	91.0503	91.2905	95.1695	94.7442	95.8951	96.1829	95.871	95.9789	95.8342	95.7062	94.7655	94.7267	94.7741	94.6328	94.6692	94.6394	94.6579	94.8266	94.598	94.8075	94.7165	95.0323	94.9138	94.7496	94.9892	94.8757	94.7394	94.7219	94.8642	94.822	94.8339	94.8518	94.989	95.0482	95.1652	95.0418	94.9848	95.0449	94.9608	94.8857	95.0488	94.8693	94.8757	94.7641
A. saccati	usb_actsch_115	0	90.178	95.3057	91.5959	91.0564	91.295	95.1907	94.8017	95.9324	96.216	95.8645	95.9529	95.8108	95.7607	94.7156	94.7342	94.7906	94.659	94.7329	94.7127	94.7097	94.8435	94.566	94.8469	94.7389	95.0364	94.9401	94.7988	95.0268	94.904	94.7997	94.7589	94.9448	94.8708	94.8683	94.8336	95.003	95.0545	95.2091	95.0811	95.0345	95.0934	95.0179	94.8705	95.0606	94.8993	94.9345	94.8036
A. saccati	usb_actsch_114	0	90.0768	95.2915	91.5623	91.0546	91.2705	95.1884	94.7729	95.9491	96.2222	95.8844	95.9352	95.8722	95.715	94.708	94.7446	94.7581	94.6765	94.6772	94.6741	94.6939	94.8671	94.6211	94.8212	94.7113	95.0459	94.9766	94.7793	95.0249	94.8419	94.7668	94.6894	94.8749	94.841	94.857	94.8342	95.0001	95.0417	95.1633	95.0714	95.0366	95.0686	94.9967	94.9223	95.0484	94.8905	94.9043	94.789
A. saccati	usb_actsch_223_L002	0	90.1042	95.3233	91.7383	91.255	91.499	95.1725	94.9517	95.9399	96.1525	95.8624	95.9975	95.8227	95.7236	94.7685	94.725	94.7261	94.6521	94.7048	94.6792	94.7077	94.8579	94.597	94.8831	94.7585	95.0227	94.9991	94.9561	94.9976	94.8451	94.7892	94.8904	94.9201	94.8956	94.8702	94.8268	94.974	95.0275	95.1584	95.1258	95.0001	95.0852	95.0095	95.0832	95.0412	94.8471	94.9185	94.9097
A. saccati	usb_actsch_210_L004	0	90.1029	95.3204	91.757	91.2174	91.4736	95.1198	94.8231	95.9669	96.1767	95.8741	95.9559	95.7873	95.7299	94.7755	94.7919	94.7317	94.6597	94.7194	94.7117	94.7296	94.8933	94.6451	94.8616	94.7453	95.0736	94.9495	94.9295	94.9941	94.885	94.8289	94.8021	94.9177	94.8998	94.8454	94.9389	95.0078	95.0383	95.1812	95.1084	95.0176	95.0577	94.994	95.0155	95.0212	94.8476	94.9748	94.9052
A. saccati	usb_actsch_20	0	89.6635	95.5139	91.5566	91.2653	91.3107	95.3442	94.9239	96.0126	96.3391	95.8904	96.1888	95.8212	95.645	94.8784	94.8731	94.849	94.8153	94.885	94.8178	94.9247	94.8827	94.8254	94.7983	95.0034	95.2458	95.0829	94.9032	95.0187	94.9837	95.1307	94.9752	95.1784	95.1697	95.1764	95.0726	95.1664	95.2305	95.2748	95.2791	95.1294	95.1769	95.0834	95.1399	95.1094	94.9315	95.0309	94.8837
A. saccati	usb_actsch_80	0	89.6936	95.5429	91.5828	91.3623	91.5466	95.4483	94.7257	96.2882	96.2639	96.1362	95.8991	95.9211	95.8892	94.8317	94.842	94.8295	94.8425	94.8468	94.846	94.862	95.0993	94.7118	94.9148	94.9027	95.1545	95.1081	95.0502	95.0457	94.9883	95.0559	95.0384	95.0791	95.1161	95.1199	95.0395	95.1874	95.1834	95.3993	95.2996	95.1911	95.2733	95.2869	95.2313	95.2553	95.1718	95.1807	95.211
A. saccati	usb_actsch_15	0	90.3362	95.2758	91.6964	91.5493	91.3575	94.7706	94.3225	95.6737	95.8369	95.5208	95.5077	95.4348	95.3215	94.359	94.2858	94.3359	94.2451	94.2269	94.276	94.2545	94.4099	94.296	94.3733	94.4591	94.679	94.5269	94.5379	94.5675	94.4318	94.4871	94.516	94.6312	94.6051	94.5934	94.4703	94.6097	94.6699	94.7242	94.7775	94.5699	94.6096	94.5081	94.6135	94.5991	94.4706	94.4499	94.5557
A. saccati	usb_actsch_9	0	90.1426	95.3291	91.4082	91.0991	91.3029	94.9592	94.5199	95.8115	95.8957	95.7999	95.7377	95.5347	95.467	94.4373	94.3922	94.4265	94.3995	94.3762	94.3931	94.4138	94.608	94.284	94.4905	94.4733	94.7306	94.6749	94.6599	94.6539	94.5516	94.4323	94.4926	94.5261	94.5127	94.484	94.5163	94.7689	94.7289	94.9931	94.8573	94.7072	94.7664	94.7054	94.6781	94.7065	94.6256	94.5905	94.5796
A. saccati	usb_actsch_81	0	89.9242	95.4433	91.5441	91.388	91.5638	94.8527	94.4294	95.9134	95.776	95.7554	95.6122	95.3635	95.459	94.4804	94.4824	94.5251	94.4118	94.4104	94.4482	94.4167	94.6455	94.3575	94.5239	94.4584	94.8548	94.7408	94.5987	94.7427	94.6786	94.544	94.5142	94.6514	94.64	94.5735	94.5452	94.8643	94.8692	95.0076	94.967	94.8235	94.9046	94.7654	94.6421	94.7855	94.6578	94.6648	94.5362
A. saccati	usb_actsch_70T	0	89.808	95.3507	91.5283	91.1784	91.2775	95.2482	94.5381	96.1221	96.0323	95.8008	96.1025	95.6877	95.6517	94.8376	94.829	94.8221	94.7586	94.7501	94.832	94.8271	95.0089	94.6885	94.7225	94.9614	95.1143	94.8727	94.8484	94.9447	94.7783	94.953	94.8545	95.1438	95.0587	95.0123	94.8785	95.1145	95.1187	95.2043	95.212	95.0275	95.0145	94.9345	94.8774	95.0097	94.908	94.9393	94.8489
A. saccati	usb_actsch_65	0	89.7985	95.3392	91.5651	91.1937	91.3257	95.1668	94.5042	96.0389	95.9867	95.8241	96.0676	95.6498	95.5906	94.7745	94.7354	94.7034	94.674	94.7146	94.7435	94.7541	94.9505	94.7127	94.6803	94.9828	95.0587	94.8358	94.8319	94.867	94.694	94.9448	94.8589	95.0735	95.0353	94.9964	94.8789	95.0577	95.0634	95.1658	95.1205	94.9234	95.0317	94.8785	94.8814	94.9704	94.8532	94.8784	94.771
A. saccati	usb_actsch_7	0	89.5992	95.5648	91.4624	91.1836	91.2401	95.2924	94.6272	96.0673	96.2205	95.9975	96.0938	96.0317	95.6612	94.838	94.8886	94.853	94.8267	94.8426	94.8242	94.806	95.0261	94.7571	94.8381	95.0687	95.0031	94.9022	94.8177	94.8645	94.8948	94.9808	94.8714	95.0506	94.9812	94.9764	94.9643	95.131	95.0634	95.1436	95.2524	95.1529	95.2362	95.1432	94.9633	95.0658	95.0577	95.0693	94.9741
A. saccati	usb_actsch_111	0	89.8249	95.8387	91.566	91.2002	91.3319	94.9765	94.5565	95.8155	95.9978	95.852	95.7021	95.6881	95.4671	94.5914	94.6516	94.6647	94.5895	94.5844	94.6021	94.5484	94.7732	94.4543	94.6304	94.7197	94.9004	94.765	94.7248	94.7767	94.7158	94.675	94.5983	94.7053	94.7898	94.8006	94.7442	94.8085	94.8302	94.9649	94.9425	94.8606	94.8988	94.8177	94.7925	94.8095	94.6939	94.7241	94.7133
A. saccati	usb_actsch_14	0	89.5728	95.9648	91.469	91.1875	91.2951	95.1589	94.6681	95.9819	96.0648	95.9405	95.8138	95.8393	95.5929	94.6946	94.7158	94.6764	94.6695	94.7115	94.6693	94.6933	94.8902	94.5299	94.7188	94.8441	94.8686	94.8802	94.8075	94.7814	94.7995	94.8075	94.7413	94.8719	94.8987	94.9392	94.7981	94.9357	94.9217	94.9977	95.0851	94.9783	94.9849	94.9659	94.9622	94.874	94.8621	94.8827	94.8844
A. saccati	usb_actsch_122	0	89.6709	95.973	91.4526	91.1619	91.2923	95.1602	94.5131	95.9422	96.1115	95.9606	95.8372	95.8337	95.6263	94.787	94.7036	94.6601	94.6883	94.6898	94.61	94.717	94.819	94.4792	94.712	94.839	94.8967	94.8605	94.7196	94.8297	94.7837	94.845	94.6463	94.8972	94.8565	94.8989	94.7973	94.9526	94.9862	95.0316	95.0529	94.9706	94.9922	94.9321	94.8244	94.897	94.8049	94.8556	94.7654
A. saccati	usb_actsch_217_L003	0	89.7251	95.6446	91.3653	91.0166	91.2193	95.1518	94.5432	96.1172	96.1767	96.0326	95.9933	95.743	95.6246	94.6543	94.7141	94.7142	94.5871	94.6226	94.625	94.6053	94.7594	94.5375	94.7038	94.6398	95.0071	94.9029	94.7471	94.9292	94.8549	94.6969	94.5865	94.7748	94.7734	94.7508	94.6929	95.0219	95.0261	95.2531	95.1063	94.9741	94.9798	94.9088	94.8051	94.942	94.875	94.849	94.7516
A. saccati	usb_actsch_24	0	89.695	95.6545	91.3764	91.0664	91.2616	95.1709	94.5658	96.0833	96.2144	96.073	95.9778	95.7848	95.6736	94.6249	94.6601	94.6787	94.5857	94.6206	94.6327	94.633	94.8177	94.5432	94.7556	94.6759	95.0305	94.8986	94.8118	94.9173	94.8724	94.73	94.6103	94.7545	94.7552	94.6882	94.7312	95.0233	95.0278	95.2725	95.1488	94.9833	94.976	94.923	94.8418	94.9844	94.8519	94.9044	94.8069
A. saccati	usb_actsch_4	0	89.6965	95.6665	91.4152	91.0562	91.2269	95.1274	94.5074	96.1057	96.2135	96.0838	95.9967	95.802	95.7136	94.6233	94.6714	94.6844	94.5993	94.6215	94.6132	94.6021	94.7658	94.5268	94.7201	94.6579	94.9976	94.9058	94.7397	94.9361	94.8555	94.7222	94.5948	94.77	94.7732	94.7382	94.7384	95.0066	94.9938	95.2388	95.1584	94.9959	94.9897	94.9239	94.832	94.9692	94.8192	94.8431	94.7289
A. saccati	usb_actsch_55	0	89.655	95.6636	91.3965	91.0257	91.2644	95.1745	94.5411	96.0888	96.1759	96.047	95.9477	95.7998	95.6584	94.6134	94.6087	94.6461	94.5758	94.5496	94.5877	94.6072	94.7716	94.49	94.6892	94.6452	94.9602	94.884	94.7414	94.9183	94.7761	94.6535	94.5579	94.7268	94.739	94.6636	94.716	94.9949	94.9775	95.2215	95.0838	94.9742	94.9489	94.9166	94.8192	94.9299	94.7901	94.8319	94.7489
A. saccati	usb_actsch_32	0	89.7283	95.6712	91.3667	91.0191	91.2658	95.1188	94.5377	96.1168	96.1873	96.0296	95.9642	95.7477	95.6736	94.6258	94.6023	94.6403	94.5963	94.618	94.5698	94.5533	94.7799	94.5424	94.7263	94.705	94.9992	94.8771	94.7268	94.9277	94.8908	94.7123	94.5631	94.7295	94.7401	94.741	94.7683	94.9951	94.9289	95.2423	95.1397	94.9389	94.9675	94.8975	94.8277	94.9279	94.7937	94.8546	94.7458
A. saccati	usb_actsch_35	0	89.6797	95.6971	91.5226	91.1428	91.384	95.1472	94.6049	96.0604	96.1571	96.0585	95.9945	95.8006	95.7008	94.6833	94.6812	94.6816	94.6652	94.648	94.6933	94.6712	94.8296	94.5432	94.7036	94.7241	95.0378	94.8793	94.9793	94.9524	94.8235	94.7415	94.7028	94.8186	94.8229	94.7403	94.9082	95.0254	95.0388	95.2479	95.1794	94.9861	95.0294	94.9459	94.9923	95.0034	94.9006	94.9494	94.9008
A. saccati	usb_actsch_75	0	89.7333	95.6892	91.5334	91.1649	91.3278	95.2075	94.6191	96.1487	96.248	96.0983	96.0611	95.8193	95.7162	94.6858	94.7144	94.7307	94.6691	94.64	94.7002	94.7063	94.8479	94.5793	94.7511	94.7329	95.0448	94.9657	94.9476	94.9487	94.8031	94.778	94.734	94.8718	94.8491	94.8243	94.8387	95.0503	95.0437	95.2819	95.2269	95.0608	95.0158	95.0132	94.8884	95.0309	94.9147	94.9846	94.9066
A. saccati	usb_actsch_27	0	89.696	95.7355	91.4365	91.0726	91.2859	95.2118	94.5777	96.0897	96.2522	96.0851	96.0197	95.7936	95.7331	94.7352	94.7105	94.7322	94.6614	94.6705	94.6529	94.675	94.8485	94.5704	94.7436	94.7069	95.0697	94.9263	94.8756	94.9372	94.8523	94.7628	94.7019	94.826	94.8159	94.8154	94.7898	95.0437	95.0477	95.2871	95.1976	95.0558	95.0547	94.9652	94.9203	95.029	94.9131	94.9298	94.9094
A. saccati	usb_actsch_120	0	89.6609	95.6415	91.4568	91.0656	91.2911	95.1585	94.5974	96.2366	96.3016	96.1302	95.9625	95.6995	95.7615	94.7359	94.7962	94.7554	94.707	94.7151	94.6868	94.7297	94.9006	94.6213	94.8293	94.745	95.1305	95.0071	94.8642	94.9874	94.886	94.8539	94.7388	94.8802	94.8889	94.8553	94.8566	95.1106	95.1369	95.3606	95.2502	95.1035	95.1551	95.0617	94.9646	95.0821	94.9596	94.9757	94.939
A. saccati	usb_actsch_21	0	89.6877	95.6679	91.4986	91.168	91.363	95.1467	94.6783	96.0715	96.157	95.891	95.9562	95.7116	95.6839	94.6653	94.6307	94.6751	94.6087	94.6196	94.6105	94.6499	94.7958	94.5065	94.7098	94.7018	94.8848	94.8782	94.8466	94.7977	94.8325	94.7659	94.7275	94.8443	94.7856	94.7736	94.7735	94.9724	94.9122	95.1108	95.0879	95.001	94.9997	94.9593	94.9523	94.9122	94.8204	94.8409	94.8404
A. saccati	usb_actsch_18	0	89.5976	95.7369	91.3214	91.1057	91.25	95.2558	94.6115	96.2483	96.3223	96.1445	96.1403	95.8679	95.762	94.7485	94.715	94.7777	94.6684	94.7191	94.7173	94.7131	94.879	94.5821	94.8275	94.7886	95.0425	94.9596	94.8526	94.9314	94.9311	94.8564	94.7085	94.8841	94.9193	94.8603	94.8238	95.1009	95.0824	95.3044	95.2672	95.1237	95.0793	95.0454	94.9647	94.9958	94.9389	94.9773	94.9148
A. saccati	usb_actsch_102	0	89.5253	95.6797	91.3481	91.1434	91.3462	95.2546	94.6947	96.2723	96.2823	96.0539	96.0358	95.8629	95.7868	94.778	94.7734	94.8085	94.6957	94.7453	94.7688	94.775	94.8971	94.5737	94.8137	94.8226	95.0238	94.9783	94.8691	94.9116	94.8989	94.8369	94.7995	94.9599	94.8898	94.8952	94.8497	95.1201	95.0717	95.2663	95.2335	95.1054	95.0879	95.0462	95.0011	95.0556	94.9505	94.9684	94.906
A. saccati	usb_actsch_117	0	89.8239	95.5911	91.4296	91.1041	91.3546	95.261	94.5747	96.01	96.0903	96.0016	95.9082	95.8605	95.6921	94.7845	94.6456	94.7092	94.6251	94.6538	94.7133	94.6684	94.7737	94.5419	94.7807	94.6418	95.0467	94.9522	94.7861	94.9214	94.83	94.7124	94.622	94.7629	94.7934	94.8075	94.7601	95.0216	94.9705	95.2166	95.1704	94.9903	95.008	94.996	94.8691	94.9321	94.8324	94.8309	94.8122
A. saccati	usb_actsch_6	0	89.768	95.3726	91.86	91.5483	91.9351	95.0999	94.4962	95.803	95.9637	96.0882	95.9385	95.579	95.419	94.6724	94.6491	94.6922	94.6285	94.6485	94.6237	94.6444	94.8087	94.5619	94.5626	94.6475	94.95	94.7586	94.8837	94.8825	94.6582	94.7168	94.6066	94.682	94.7498	94.8161	94.7529	94.9411	94.9744	95.1664	94.9161	94.9017	94.9317	94.7937	94.7481	94.8672	94.8005	94.768	94.75
A. saccati	usb_actsch_201	0	89.7646	95.4613	91.422	91.2765	91.507	95.3187	94.4969	96.0119	96.1061	96.1107	96.1633	95.7954	95.6749	94.9297	94.8855	94.9302	94.8548	94.8653	94.9059	94.8827	95.0585	94.8041	94.8117	94.9409	95.2276	94.9758	95.0624	95.1146	94.9199	94.9871	94.7935	94.9495	94.9195	94.9625	94.9932	95.1851	95.2097	95.411	95.1754	95.1387	95.1755	95.0473	94.9279	95.1337	95.0247	95.0118	94.9743
A. saccati	usb_actsch_211_L001	0	89.718	95.4547	91.3536	91.3321	91.5347	95.3494	94.4658	95.9701	96.059	96.094	96.1668	95.8107	95.652	94.906	94.8628	94.9365	94.8458	94.8298	94.8932	94.9099	95.0469	94.7897	94.8279	94.9199	95.1797	94.959	95.0423	95.0978	94.9397	94.9342	94.7777	94.9247	94.9546	94.9071	94.955	95.21	95.1966	95.4046	95.156	95.1303	95.1432	95.0108	94.8909	95.1258	95.0015	94.9725	94.9427
A. saccati	usb_actsch_110	0	89.7625	95.5889	91.659	91.3228	91.4106	95.0248	94.8745	95.6516	95.7372	95.7134	95.6122	95.8316	95.5393	94.8908	94.9388	94.9205	94.869	94.9078	94.8631	94.9684	95.0228	94.7794	95.0263	95.0686	95.3351	95.2602	94.9893	95.0242	94.9868	95.0696	94.8054	95.0533	95.1101	95.1005	95.0616	95.1762	95.2063	95.199	95.151	95.1372	95.0831	95.0592	95.1646	95.1954	95.0457	95.0056	94.9179
A. saccati	usb_actsch_59	0	90.4987	94.9708	91.2775	91.0071	91.2437	95.0497	94.1408	95.5176	95.9775	95.4544	95.7141	95.3424	95.2867	94.6036	94.691	94.6343	94.6286	94.6457	94.6288	94.6662	94.6905	94.496	94.6321	94.6238	94.8009	94.7816	94.7532	94.8143	94.688	94.6718	94.457	94.6744	94.6322	94.5877	94.6044	94.9072	94.9094	95.1778	94.9159	94.8843	94.8964	94.7946	94.773	94.8735	94.7886	94.685	94.6957
A. saccati	usb_actsch_23	0	89.8912	95.0568	91.5925	92.0444	91.9446	94.7877	94.288	95.6601	95.6169	95.5713	95.6128	95.3878	94.9994	94.3608	94.4138	94.412	94.3634	94.3265	94.3076	94.3913	94.483	94.5164	94.2404	94.5745	94.5431	94.3704	94.4123	94.5477	94.4033	94.6377	94.7651	94.6844	94.6802	94.626	94.6152	94.6625	94.7093	94.8101	94.7848	94.6653	94.6558	94.5065	94.435	94.5821	94.5074	94.537	94.3898
A. sanguinis	CCUG 64068T	0	100	89.6321	92.0414	91.6261	91.2786	89.65	90.079	89.8548	89.6076	89.7501	89.6895	89.6812	89.6778	90.063	89.9783	89.9614	89.916	89.9213	89.99	89.8318	90.0059	89.982	89.8379	90.0328	89.6623	89.6884	89.7127	89.9654	89.5684	89.7391	89.7664	89.7277	89.7729	89.8222	89.8439	89.628	89.5828	89.6389	89.6215	89.7378	89.6303	89.6773	89.6403	89.7081	89.7329	89.7424	89.6852
A. schaalii	CCUG 27420T	0	89.6321	100	91.2954	90.9123	91.1716	94.6355	94.5169	94.9269	95.0435	95.0491	94.9299	94.8816	94.9166	94.5205	94.522	94.5027	94.5045	94.5269	94.5078	94.4917	94.5403	94.3432	94.5838	94.5776	94.6722	94.7111	94.7107	94.6742	94.6179	94.5872	94.5752	94.7159	94.7016	94.6266	94.5693	94.767	94.7662	94.8646	94.7529	94.7872	94.7844	94.7957	94.8474	94.7139	94.6564	94.7051	94.7318
A. stranguriae	usb_actsch_61T	0	92.0414	91.2954	100	96.7634	96.8707	92.0434	92.3996	92.0935	92.1626	92.3965	92.2869	92.1069	91.9921	92.1969	92.2899	92.249	92.3535	92.2635	92.3541	92.3285	92.3089	92.5702	92.1344	92.2014	92.1355	92.3058	92.2983	91.9939	92.1467	92.3168	92.7578	92.6035	92.4784	92.6187	92.7865	92.2107	92.1419	92.2255	92.3673	92.2455	92.1901	92.3561	92.5661	92.173	92.521	92.4526	92.375
A. stranguriae	usb_actsch_213_L003	0	91.6261	90.9123	96.7634	100	99.5209	91.6662	92.3272	91.9183	91.5687	91.8734	91.839	91.7907	91.6485	91.9844	92.1499	92.1473	92.2728	92.1569	92.1978	92.213	92.2157	92.4408	91.9095	92.1721	91.6818	91.7893	92.1804	91.715	91.7171	92.0414	92.5351	92.0895	91.9387	92.044	92.2235	91.814	91.7568	91.8456	91.9356	91.8306	91.8588	91.8648	91.9552	91.7828	92.0946	91.9455	91.9506
A. stranguriae	usb_actsch_214_L003	0	91.2786	91.1716	96.8707	99.5209	100	91.8937	92.5174	92.1534	91.8226	92.1967	92.1619	92.0229	91.9732	92.2632	92.3652	92.3225	92.3955	92.3581	92.4374	92.5012	92.3768	92.5451	92.269	92.2312	92.0313	92.1091	92.5212	92.0218	92.0537	92.2233	92.7224	92.2034	92.1708	92.2166	92.4907	92.1156	92.1092	92.1332	92.2824	92.1424	92.1933	92.1838	92.2445	92.0463	92.4326	92.282	92.2877
A. urematis	usb_actsch_93T	0	89.9962	94.6488	92.3446	91.8454	92.0581	95.7296	96.0303	95.7686	96.0605	95.7643	95.8327	95.953	95.8269	95.4838	95.4649	95.4467	95.4896	95.4742	95.4888	95.6421	95.479	95.213	95.6755	95.4548	96.2334	96.0649	95.7774	95.6211	95.7296	95.5882	95.68	95.8118	95.6466	95.6324	95.6768	95.8054	95.8338	95.8707	95.8718	95.8745	95.8505	95.943	96.0594	95.9746	95.8519	95.8261	95.8662
A. urinale	CCUG 46093T	100	0	0	0	0	0	0	0	0	0	0	0	0	0	0	0	0	0	0	0	0	0	0	0	0	0	0	0	0	0	0	0	0	0	0	0	0	0	0	0	0	0	0	0	0	0	0	0
A. vesiculae	usb_actsch_1	0	90.0849	95.3887	91.657	91.3118	91.4183	95.0558	94.7043	95.407	95.3595	95.1603	95.3803	95.2449	95.0795	94.8002	94.7963	94.717	94.6149	94.6399	94.6546	94.6734	94.7383	94.5362	94.7787	94.7481	94.8895	95.1487	94.992	94.7753	94.6912	94.8852	94.8611	94.9951	95.0192	94.9162	94.8347	95.0345	95.0423	95.0691	95.0141	95.1688	95.244	95.1664	95.0944	95.0295	95.0246	94.9602	94.9952
A. vesiculae	usb_actsch_30T	0	90.2619	95.3099	91.5071	91.2177	91.3174	94.9714	94.5606	95.3696	95.2849	95.1718	95.2885	95.1738	95.0961	94.7748	94.666	94.6694	94.5872	94.6395	94.6163	94.6231	94.6985	94.5143	94.7239	94.6664	94.8873	95.1238	94.877	94.8999	94.6218	94.8307	94.7829	94.9436	94.9076	94.852	94.8174	94.9241	94.9749	95.0557	94.9809	95.0569	95.1525	95.076	95.0173	94.9652	94.7966	94.9397	94.9603
A. vesiculae	usb_actsch_64	0	90.0344	95.1509	91.7584	91.5592	91.4978	95.6792	95.8631	95.6239	95.9708	95.629	95.8308	95.8877	95.8522	95.4423	95.4619	95.4493	95.3501	95.3779	95.3745	95.4067	95.373	95.2403	95.5901	95.5349	96.0175	96.045	95.6671	95.5417	95.5007	95.6559	95.5407	95.6952	95.7345	95.6371	95.5692	95.7949	95.8536	95.8279	95.7828	95.711	95.8243	95.8247	95.8644	95.8033	95.5713	95.6681	95.6839
[truncated: 93 more columns]

## Sheet: Table S5-public genome IDs
		Supplementary Table S5: FastANI and dDDH values of public Actinotignum genome sequences towards the A. schaalii, A. sanguinis and A. urinale type strains and seven representative isolates of the present study.
							FastANI (values less than 80% not calculated and shown as 0.0).											GGDC values DDH Formula 2
Genome	NCBI name	Identification	A. urinale	A. sanguinis	A. schaalii	A. stranguriae	A. lotii	"A. timonense"	A. saccati	A. vesiculae	A. cystesis	A. urematis	A. inguinis	A. urinale	A. sanguinis	A. schaalii	A. stranguriae	A. lotii	"A. timonense"	A. saccati	A. vesiculae	A. cystesis	A. urematis	A. inguinis
			CCUG 46093T	CCUG 64068T	CCUG 27420T	usb_actsch_61T	usb_actsch_203T	Marseille-P2803	usb_actsch_70T	usb_actsch_30T	usb_actsch_34T	usb_actsch_93T	usb_actsch_31T	CCUG 46093T	CCUG 64068T	CCUG 27420T	usb_actsch_61T	usb_actsch_203T	Marseille-P2803	usb_actsch_70T	usb_actsch_30T	usb_actsch_34T	usb_actsch_93T	usb_actsch_31T
GCF_028864105.1_ASM2886410v1_genomic	A. schaalii	A. saccati	0	90.0388	95.1641	91.8065	96.157	96.2873	98.03	95.3267	95.2584	95.4206	95.416	21.3	36.9	53.4	41.5	64.3	65.9	79.3	57.9	59.2	58.8	58.1
GCF_030218365.1_ASM3021836v1_genomic	A. schaalii	A. saccati	0	89.7409	95.6947	91.3605	95.4396	95.1153	98.7421	95.6862	94.6292	95.4409	95.3899	21	35.8	35.9	39.9	59	58.2	87.4	59.6	54.7	58.3	57.8
GCF_028864145.1_ASM2886414v1_genomic	A. schaalii	unassigned	0	93.1923	90.4832	93.3752	90.8994	90.9281	91.1291	90.8306	91.3404	91.283	90.7538	23	48	60.6	47.8	39.3	39	39.4	38.4	40	39.3	38.4
GCF_043498115.1_ASM4349811v1_genomic	A. schaalii	unassigned	0	92.17	90.9555	95.1659	91.3606	91.1722	91.2641	91.0332	91.4646	91.5712	91.3597	21.8	43.9	37.8	56.5	39.9	39.9	39.5	38.7	41.1	40.2	39.7
GCF_002860685.3_ASM286068v3_genomic	A. timonense	A. lotii	0	89.6668	94.7799	92.225	98.788	99.3649	95.0638	95.0842	95.8686	95.8927	96.4495	21.6	35.9	54.9	43.6	87.7	94.9	57.1	56.7	67.7	62.2	66.6
GCF_002860725.1_ASM286072v1_genomic	A. timonense	A. lotii	0	89.6596	94.8318	92.1303	98.7964	99.4618	95.0308	95.0909	95.9117	95.8343	96.5304	21.3	35.8	54.9	43.2	87.8	96.3	57.1	56.8	67.4	62.1	66.7
GCF_028864225.1_ASM2886422v1_genomic	A. schaalii	A. lotii	0	89.6123	94.8053	92.226	98.7632	99.3722	95.0248	95.004	95.9054	95.914	96.4315	21.3	35.9	54.9	43.7	87.5	95.1	57	56.8	67.3	62.4	66.6
GCF_028864235.1_ASM2886423v1_genomic	A. schaalii	A. lotii	0	89.6356	94.7837	92.2514	98.7834	99.3448	94.9897	94.9861	95.8507	95.9044	96.4503	21.3	35.8	54.8	43.7	87.4	95	57	56.7	67.3	62.3	66.5
GCF_030212765.1_ASM3021276v1_genomic	A. timonense	A. lotii	0	89.1061	94.4241	91.6801	98.7062	99.2491	94.702	94.7037	95.5014	95.5891	96.1522	21.7	35.9	54.5	42.9	87.4	94.3	56.5	56.2	66.5	61.4	66
GCF_030212965.1_ASM3021296v1_genomic	A. timonense	A. lotii	0	89.8494	94.6513	92.4454	98.576	99.1812	94.8867	94.9159	95.6562	95.7678	96.2811	21.7	36.5	54.3	44.1	85.7	93.4	56	56	66.2	61	65.2
GCF_030214105.1_ASM3021410v1_genomic	A. timonense	A. lotii	0	89.8184	94.5614	92.1706	97.9443	98.5093	94.8132	94.6862	95.4212	95.4924	96.105	21.7	36.8	54.1	43.5	78.9	85.1	56.1	55	64.8	59.7	64.5
GCF_030214275.1_ASM3021427v1_genomic	A. timonense	A. lotii	0	90.0123	94.1998	92.0937	97.2964	98.0134	94.5252	94.3426	95.0509	94.9074	95.7134	21.8	37.8	54	44.5	77.3	84.5	56.6	55	64.4	59.3	64
GCF_030214505.1_ASM3021450v1_genomic	A. timonense	A. lotii	0	89.8497	94.7024	92.1299	98.5959	99.2492	94.9403	94.9543	95.7298	95.7874	96.3947	21.3	36.4	54.4	43.2	85.2	93.8	56.3	56	65.7	61.2	65.8
GCF_030215075.1_ASM3021507v1_genomic	A. timonense	A. lotii	0	89.7139	94.7885	92.2712	98.8106	99.3916	95.0311	95.0126	95.8897	95.8917	96.4775	21.2	35.8	54.9	43.7	88	94.9	57	56.7	67.2	62.1	66.5
GCF_030215125.1_ASM3021512v1_genomic	A. timonense	A. lotii	0	90.2214	94.1782	92.6097	97.6754	97.8606	94.4186	94.2701	95.3542	95.329	95.4652	21.7	37.6	51.6	45	76.9	79.8	53.2	52.5	61.4	58.1	59.8
GCF_034119305.1_ASM3411930v1_genomic	A. timonense	A. lotii	0	89.5	94.8932	91.7843	98.3037	98.5512	95.7854	95.0467	95.6186	95.7156	95.9178	22.5	35.9	56.1	42.5	84.1	86.6	62.8	57.2	65.3	61.3	63.6
GCF_034119345.1_ASM3411934v1_genomic	A. timonense	A. lotii	0	89.7081	94.6878	92.2836	98.5684	99.0568	95.1117	95.0071	95.6264	95.8824	96.1126	22.8	36	54.6	43.6	85.1	91.6	57.7	56.3	66.2	62.1	64.5
GCF_034119445.1_ASM3411944v1_genomic	A. timonense	A. lotii	0	90.53	94.1324	91.8389	97.6177	97.8105	94.1761	94.2999	95.409	94.8336	95.4359	22.2	39.1	53.1	43.3	77	81.7	53.9	54.2	64	57.5	61.4
GCF_034119465.1_ASM3411946v1_genomic	A. timonense	A. lotii	0	89.6525	94.6464	92.433	98.5838	98.9364	94.8786	94.793	95.6179	95.6431	96.099	20.9	36.1	54.3	44.1	84.6	90.6	56.7	55.4	66.4	60.3	63.8
GCF_034119485.1_ASM3411948v1_genomic	A. timonense	A. lotii	0	89.4742	94.5617	92.0096	98.5917	99.3188	94.7311	94.9011	95.5608	95.7188	96.2696	21.5	36.7	55.6	44.8	87.1	94.6	57.5	57.6	68.2	63	67.5
GCF_034119545.1_ASM3411954v1_genomic	A. timonense	A. lotii	0	89.6796	94.7673	92.3553	98.4917	98.9769	94.9096	94.9498	95.8003	95.797	96.3143	21.5	35.9	54.8	43.9	85	91	56.8	56.6	68.3	61.9	65.9
GCF_034119565.1_ASM3411956v1_genomic	A. timonense	A. lotii	0	89.7592	94.7386	92.5195	98.1952	98.419	95.0981	95.1421	95.7142	95.6581	96.2565	21.1	35.9	54.4	44.4	82.1	85.7	57.6	56.7	65.1	61	65.5
GCF_044628135.1_ASM4462813v1_genomic	A. timonense	A. lotii	0	89.5926	94.7589	92.252	98.7536	99.3396	95.0863	94.9505	95.7976	95.8698	96.3573	20.1	35.7	54.8	43.5	87.5	95.4	57.3	56.5	67.1	62.1	66.3
GCF_000411135.1_Acti_scha_FB123_CNA2_V1_genomic	A. schaalii	unassigned	0	91.9256	90.901	94.5234	91.2744	91.1945	91.0721	91.0089	91.429	91.4628	91.2394	21.3	42.9	53.1	53.5	39.7	40	39.1	38.6	40.9	39.6	39.4
GCF_030216335.1_ASM3021633v1_genomic	A. timonense	A. inguinis	0	90.1806	94.4237	91.8621	95.8879	95.8171	95.1255	95.0757	95.0085	95.2664	97.9991	23.1	37	35.9	41.7	63.3	63.2	57	57.1	60.7	57.5	80.6
GCF_030233855.1_ASM3023385v1_genomic	A. timonense	A. inguinis	0	90.0987	94.504	92.3182	96.1486	96.2631	95.0572	95.1242	94.8585	95.3098	98.159	20.9	37.2	35.9	44.4	66.5	66.5	58.6	58.6	62.1	60.8	83.8
GCF_030227925.1_ASM3022792v1_genomic	A. sanguinis	A. sanguinis	0	96.9126	89.251	92.2166	89.4313	89.1324	89.5011	89.594	90.1525	89.6035	89.2543	35.9	72.1	35.7	44.5	35.8	35.8	36	35.9	35.5	35.9	35.6
GCF_030230305.1_ASM3023030v1_genomic	A. sanguinis	A. sanguinis	0	96.7472	89.8569	92.8001	90.0454	90.0718	90.1915	90.232	90.9595	90.309	90.1731	20.9	69.6	35.3	45.4	36.6	37	37.1	36.9	36.7	36.9	37.1
GCF_030227585.1_ASM3022758v1_genomic	A. sanguinis	A. sanguinis	0	96.6553	89.8267	92.657	90.1226	89.8949	90.1915	90.2731	90.8628	90.2544	90.1528	20.9	69	36	45	36.5	36.7	36.8	36.7	36.4	36.7	37
GCF_028864065.1_ASM2886406v1_genomic	A. sanguinis	A. sanguinis	0	96.627	89.8735	92.8816	90.0019	90.0076	90.2267	90.2456	90.7917	90.1738	89.9595	22.3	68.8	59.7	45.3	36.3	37	36.9	36.8	36.6	36.4	36.3
GCF_030230445.1_ASM3023044v1_genomic	A. sanguinis	A. sanguinis	0	96.6135	89.7542	92.7539	90.0793	89.9666	90.1735	90.112	90.7469	90.2832	89.8618	22.1	70.3	35.9	45.6	37.1	37.1	37.2	37	37.2	37.3	36.4
GCF_030217645.1_ASM3021764v1_genomic	A. sanguinis	A. sanguinis	0	96.5725	89.8285	92.9616	90.2698	90.0639	90.2682	90.2199	90.7766	90.5939	90.1296	21.6	69.2	36	46	36.8	36.8	37	36.7	37.1	37.6	36.6
GCF_028864185.1_ASM2886418v1_genomic	A. sanguinis	A. sanguinis	0	96.5295	89.951	92.8661	90.0921	90.0742	90.1241	90.1901	90.84	90.3605	89.949	22.2	67.9	57.3	45.9	36.8	36.8	36.4	36.6	36.8	36.9	36.1
GCF_028864205.1_ASM2886420v1_genomic	A. sanguinis	A. sanguinis	0	97.2987	89.567	92.3522	89.8323	89.6836	89.9337	90.0123	90.6551	89.9262	89.6664	22.1	75.1	35.2	43.7	35.9	35.9	36.1	35.9	35.8	36	35.7
GCF_030230325.1_ASM3023032v1_genomic	A. sanguinis	A. sanguinis	0	97.3463	89.7118	92.4799	89.8331	89.7624	89.9798	89.9676	90.5652	90.0302	89.8242	22.1	75.5	35.3	44.9	35.6	36	36.4	36	35.7	36.2	36
GCF_030230545.1_ASM3023054v1_genomic	A. sanguinis	A. sanguinis	0	97.3657	89.6951	92.5718	89.8138	89.7352	90.0424	89.9588	90.5743	90.0255	89.81	21.4	75.3	35.2	44.8	35.6	36	36.4	36	35.7	36.1	36
GCF_030233845.1_ASM3023384v1_genomic	A. sanguinis	A. sanguinis	0	97.3052	89.6928	92.555	89.7637	89.6926	89.9463	89.9643	90.6091	89.9979	89.7972	22.2	75.5	35.5	45.1	35.8	36.2	36.6	36.2	35.8	36.3	36.2
GCF_032822735.1_ASM3282273v1_genomic	A. sanguinis	A. sanguinis	0	97.259	89.6731	92.5441	89.8135	89.7005	89.9561	89.9954	90.5808	90.029	89.7778	23.1	74.8	35.2	44.7	35.7	36	36.3	35.9	35.7	36.2	35.8
GCF_034119645.1_ASM3411964v1_genomic	A. sanguinis	A. sanguinis	0	97.1419	89.7171	92.4049	89.7466	89.6458	89.8746	89.9367	90.5544	90.0203	89.7186	22.4	74.7	35.8	43.9	36	36.2	36.4	36.5	36	36.2	36.2
GCF_028864045.1_ASM2886404v1_genomic	A. sanguinis	A. sanguinis	0	96.4715	89.8688	93.0137	90.0732	90.0962	90.1433	90.1753	90.8	90.5424	89.9755	22.2	68	54.8	46.4	36.7	36.9	36.6	36.6	36.9	37.4	36.3
GCF_028864125.1_ASM2886412v1_genomic	A. sanguinis	A. sanguinis	0	96.4678	89.9195	92.8278	90.1073	90.0742	90.2302	90.1977	90.81	90.2256	89.9255	22.1	68.2	57.4	45.5	36.4	36.9	37	36.7	36.6	36.7	36.3
GCF_046519375.1_ASM4651937v1_genomic	A. timonense	A. inguinis	0	89.9111	94.2792	92.3182	96.0083	95.9898	94.7682	95.0465	94.8935	95.5268	97.9846	20.4	36.7	38.6	43.5	65	64.8	56.2	57.5	61.6	60	81.4
GCF_002872015.2_ASM287201v2_genomic	A. urinale	A. urinale	99.2568	0	0	0	0	0	0	0	0	0	0	94.4	23.1	22.6	22.6	25.1	22	22.3	23.3	22.4	22.6	24.2
GCF_034119325.1_ASM3411932v1_genomic	A. urinale	A. urinale	99.1774	0	0	0	0	0	0	0	0	0	0	92.4	23.6	23.4	23.5	28.3	24.2	23.7	24.2	23.8	23.4	26.1
GCF_034119585.1_ASM3411958v1_genomic	A. urinale	A. urinale	99.1422	0	0	0	0	0	0	0	0	0	0	92.6	22.9	22.8	22.9	28.9	23.4	22.7	23.7	22.8	22.6	25.1
GCF_034119625.1_ASM3411962v1_genomic	A. urinale	A. urinale	99.2272	0	0	0	0	0	0	0	0	0	0	93.9	26.5	24.3	23.8	26.2	25	24	24.7	25	24.6	26.2
GCF_034119655.1_ASM3411965v1_genomic	A. urinale	A. urinale	99.0935	0	0	0	0	0	0	0	0	0	0	92.6	23.8	23.3	22.3	25.8	23.5	22.9	23.8	23.6	23.1	24.8
GCF_043174105.1_ASM4317410v1_genomic	A. urinale	A. urinale	99.2969	0	0	0	0	0	0	0	0	0	0	93.6	23.4	23.1	22.3	23.3	21.8	22.1	23	22.5	22.6	24.2
GCF_034119505.1_ASM3411950v1_genomic	A. timonense	A. inguinis	0	89.5996	94.7611	91.561	95.413	95.3557	94.6966	94.7448	94.5541	94.6983	97.5791	23.1	38.2	53.1	44.4	66.9	66.6	60.3	61.5	64	60.5	83.2
GCF_034119525.1_ASM3411952v1_genomic	A. timonense	A. saccati	0	89.8015	95.2065	91.6306	96.3308	96.5436	97.3258	95.2862	95.0984	95.412	95.428	21.4	36.2	38.5	41.1	66.2	69	72.2	57.2	58.7	58.7	58.1
GCF_030216305.1_ASM3021630v1_genomic	A. timonense	A. cystesis	0	90.0344	95.1509	91.7584	95.7304	95.6792	95.2853	97.3031	97.1867	96.6465	96.0241	20.7	37.5	35.9	42	62	61.9	53.8	53.4	80.7	69.8	59.5
GCF_034119425.1_ASM3411942v1_genomic	Actinotignum sp.	unassigned	0	91.4456	90.7326	96.5175	91.0499	91.1379	90.8257	90.6543	90.9754	91.3911	90.9486	22.5	41.5	38.2	66.4	39.1	39.9	38.2	37.8	39.4	39.8	38.7

## Sheet: Table S6-type strains
Supplementary Table S6: dDDH and FastANI values of all isolates towards seven representative isolates, the A. schaalii, A. sanguinis and A. urinale type strains, and “A. timonense” strain Marseille-P2803 (FastANI values less than 80% not calculated and shown as 0.0).
		FastANI values											GGDC values DDH Formula 2
		A. urinale	A. sanguinis	A. stranguriae	"A. timonense"	A. lotii	A. saccati	A. schaalii	A. vesiculae	A. inguinis	A. cystesis	A. urematis	A. urinale	A. sanguinis	A. stranguriae	A. lotii	A. saccati	A. schaalii	A. vesiculae	A. inguinis	A. cystesis	A. urematis	"A. timonense"
Species	Strain	CCUG 46093T	CCUG 64068T	usb_actsch_61T	Marseille-P2803	usb_actsch_203T	usb_actsch_70T	CCUG 27420T	usb_actsch_30T	usb_actsch_31T	usb_actsch_34T	usb_actsch_93T	CCUG 46093T	CCUG 64068T	usb_actsch_61T	usb_actsch_203T	usb_actsch_70T	CCUG 27420T	usb_actsch_30T	usb_actsch_31T	usb_actsch_34T	usb_actsch_93	Marseille-P2803
A. cystesis	usb_actsch_11	0	89.7842	92.1584	95.6326	95.7046	95.1324	94.9312	95.3349	95.6139	97.3068	96.6244	21.4	35.9	42.9	62	57.3	55.9	57.8	60.2	73.4	67.1	62
A. cystesis	usb_actsch_34T	0	89.7724	92.1801	96.3686	96.3649	94.7251	94.6245	94.7684	96.0316	100	96.6158	21.2	35.9	43	65.1	54.9	53.8	54.8	63.7	100	67.5	66.6
A. inguinis	usb_actsch_2	0	89.893	92.0615	96.2621	96.3935	95.4988	94.8338	95.5589	98.9119	96.193	95.92	22.8	36.2	42.4	65.9	59.7	55	59.9	89.9	62.9	61.4	65.9
A. inguinis	usb_actsch_225_L001	0	89.7615	92.2202	96.0339	96.4662	95.3299	94.674	95.3592	98.4437	96.074	95.9124	22.4	36	43.1	66.5	59.1	54.4	59.6	86.1	62.9	62.2	64.6
A. inguinis	usb_actsch_3	0	89.8872	92.096	96.0835	96.3581	95.4466	94.7666	95.536	98.8284	96.0466	95.8433	22.5	36.4	42.5	66	58.4	54.6	59.8	87.7	62.7	61.5	64.9
A. inguinis	usb_actsch_31T	0	89.8484	92.0087	96.0861	96.0862	95.2555	94.9213	95.6578	100	96.0316	95.8099	22.9	36.2	42.3	63.2	57.6	55.2	59.9	100	63.7	61.2	65.8
A. inguinis	usb_actsch_8	0	89.882	91.9721	96.2727	96.4641	95.4877	94.7836	95.4184	98.8522	96.0507	95.7631	22.6	36.5	42	66.9	59.1	54.9	59.6	87.7	63	60.2	66.3
A. inguinis	usb_actsch_224_L001	0	89.95	92.1229	95.97	96.1424	95.2746	94.6966	95.5156	98.808	95.9904	95.7588	22.4	36.6	42.8	65.1	58.1	54.7	60	87.1	62.3	60.5	64.8
A. inguinis	usb_actsch_89	0	90.0307	92.0836	96.0114	96.4066	95.3567	95.3821	95.4936	98.2929	95.8332	95.7522	21.7	36.4	42.3	66	58.3	58	59.5	81.8	61.2	60.3	64.9
A. inguinis	usb_actsch_94	0	89.9002	92.0311	96.1415	96.5536	95.2949	94.8005	95.4311	97.982	96.4931	95.7178	23.1	36.2	42.3	67.8	58	54.8	59.2	79.4	66.6	60.4	65.6
"A. timonense"	Marseille-P2803	0	89.65	92.0434	100	98.4961	95.2482	94.6355	94.9714	96.0861	96.3686	95.7296	21	36	43.4	84.8	59.5	55.2	57.1	65.8	66.6	61.7	100
A. lotii	usb_actsch_123	0	89.6623	92.1355	98.5561	97.9985	95.1143	94.6722	94.8873	95.831	97.1179	96.2334	21	35.8	43.1	80	57.6	54.3	55.4	62.4	71.4	64.9	86.9
A. lotii	usb_actsch_87	0	89.6349	92.3267	99.0511	98.3707	95.1488	94.8997	95.1255	96.3659	96.7288	96.1312	21.1	35.8	43.9	83.5	58.2	55.5	57.3	66.3	68.1	63.8	91.5
A. lotii	usb_actsch_48	0	89.7054	92.1867	98.8582	98.4225	95.6887	94.9869	95.217	96.1734	96.4169	96.0821	21.1	35.9	43.4	83.1	61.5	55.8	57.4	64.4	65.8	62.8	89.9
A. lotii	usb_actsch_43	0	89.6884	92.3058	98.553	97.9257	94.8727	94.7111	95.1238	95.7695	96.7387	96.0649	21.5	35.7	43.6	78.9	55.9	54.4	57	61.3	67.8	62.9	86
A. lotii	usb_actsch_68	0	89.6076	92.1626	98.6689	98.1546	96.0323	95.0435	95.2849	96.0197	96.2681	96.0605	21	35.6	43.1	80.4	63.5	56.4	57.8	63.4	64.6	63.1	88
A. lotii	usb_actsch_83	0	89.6403	92.5661	99.1261	98.6487	94.8774	94.8474	95.0173	96.3152	96.9047	96.0594	21.3	35.8	44.5	85.8	55.8	55.2	56.8	65	69.5	63.1	92.6
A. lotii	usb_actsch_107	0	89.7109	92.3063	99.2748	98.683	95.1516	94.8424	95.0948	96.4653	96.6368	96.0326	21.1	35.9	43.6	86.2	57.5	55	56.9	66.5	67.2	62.9	94.3
A. lotii	usb_actsch_10	0	89.6194	92.2728	99.2779	98.7303	95.0171	94.7558	94.9402	96.4237	96.5893	96.031	21.1	35.8	43.4	86.4	57.1	54.8	56.4	66.1	67.3	62.9	94
A. lotii	usb_actsch_19	0	90.079	92.3996	97.1895	97.197	94.5381	94.5169	94.5606	95.3884	96.5911	96.0303	22	37.1	43.9	72.5	54.2	53.9	54.4	58.8	68.2	63.7	73.7
A. lotii	usb_actsch_76	0	89.6821	92.2068	98.9469	98.517	95.2406	94.8492	95.1202	96.595	96.8311	95.9876	21.1	36	43.4	85	58.4	55.1	57.2	67.8	68.4	62.5	91.1
A. lotii	usb_actsch_46	0	89.662	92.4449	99.3494	98.7972	94.9711	94.8146	95.0242	96.4525	96.631	95.9826	21.2	36	44.4	87.6	56.1	54.9	56.8	66.4	67.4	62.8	94.9
A. lotii	usb_actsch_79	0	89.7081	92.173	99.1993	98.6094	95.0097	94.7139	94.9652	96.3722	96.6374	95.9746	20.9	35.9	43.3	85.6	56.8	54.6	56.1	65.7	67.1	62.5	93.7
A. lotii	usb_actsch_90	0	89.6102	92.2061	99.0146	98.4102	95.4202	94.8291	95.0168	96.4791	96.6008	95.9725	21.2	35.8	43.3	82.3	59.4	55.1	56.7	66.9	66	61.8	91.4
A. lotii	usb_actsch_126	0	89.6705	92.3213	99.3715	98.9001	95.0595	94.781	95.0419	96.4286	96.6718	95.9615	21.3	35.8	43.8	87.9	57	54.9	56.8	66.6	67.5	62.4	95
A. lotii	usb_actsch_99	0	89.6812	92.1069	98.3747	97.7614	95.6877	94.8816	95.1738	96.215	96.5546	95.953	21	35.9	42.8	77.3	61.7	55.3	57.5	64.8	66.7	62.2	84.6
A. lotii	usb_actsch_222_L001	0	89.7093	92.2472	99.2509	98.6968	95.5355	94.9094	95.195	96.388	96.5134	95.9525	21.3	35.9	43.7	86.7	60.2	55.6	57.6	67	66.4	62	93.9
A. lotii	usb_actsch_202	0	89.6011	92.2378	99.3528	98.8479	95.0158	94.7773	95.0343	96.4065	96.6739	95.9437	21.2	35.9	43.8	87.7	56.8	54.9	56.8	66.6	67.4	62.4	94.9
A. lotii	usb_actsch_38	0	89.6773	92.3561	99.2724	98.4607	94.9345	94.7957	95.076	96.6127	96.8081	95.943	21.2	35.9	43.9	84.6	57	55	57.1	68.2	68.3	62	94.5
A. lotii	usb_actsch_82	0	89.7293	92.3947	99.2448	98.7835	94.9993	94.8664	95.2474	96.4158	96.6575	95.9373	21.1	36	43.7	86.6	56.5	55.1	57.8	65.5	67.1	61.9	93.8
A. lotii	usb_actsch_56	0	89.6756	92.2352	98.8971	98.5931	95.6965	94.9162	95.1815	96.1962	96.3797	95.9337	21.2	35.8	43.3	84.5	61.6	55.5	57.1	64.9	65.7	61.8	89.5
A. lotii	usb_actsch_215_L001	0	89.6149	92.2521	99.3517	98.818	95.0889	94.8488	94.9987	96.4414	96.655	95.9296	21.3	35.9	43.6	86.8	57.3	54.9	56.9	66.7	67.3	62.3	94.2
A. lotii	usb_actsch_16	0	89.6298	92.0696	99.2929	98.4336	95.8363	94.8669	95.1239	96.0931	96.3392	95.9259	21.1	35.7	42.7	83.3	62.1	55.4	57.1	64.1	65	62	94
A. lotii	usb_actsch_78	0	89.6713	92.375	99.079	98.6887	95.1752	94.9305	95.1141	96.3654	96.6074	95.9128	21	35.8	43.6	86.2	57.4	55.4	57	64.7	67.2	62.1	91.9
A. lotii	usb_actsch_22	0	89.6372	92.1228	99.4449	98.8466	94.9958	94.8308	95.0612	96.5061	96.6668	95.8986	20.9	35.8	43.2	87.9	56.8	54.9	56.7	66.7	67.4	62	96.2
A. lotii	usb_actsch_52	0	89.7568	92.1959	99.1726	98.4655	95.5025	94.7871	95.1412	96.2676	96.4424	95.897	21.7	36.3	43.4	83.7	59.9	55.2	57.1	65.5	65.8	62.2	93.7
A. lotii	usb_actsch_216_L001	0	89.7035	92.364	98.9534	98.731	95.0835	94.7487	95.078	96.3206	96.6009	95.8966	21.2	36	43.3	87.6	57.1	54.6	56.8	65.8	66.5	61.7	90.4
A. lotii	usb_actsch_200_not_comb	0	89.5775	92.0691	99.2586	98.7564	95.2747	94.8173	95.0247	96.3456	96.6131	95.8947	21.2	35.7	42.9	87.1	58.7	55.1	56.4	65.6	67.2	62.3	93.9
A. lotii	usb_actsch_119	0	89.6668	92.225	99.3649	98.788	95.0638	94.7799	95.0842	96.4495	96.6196	95.8927	21.2	35.9	43.5	87.1	57.1	54.9	56.7	66.7	67.4	61.9	95.3
A. lotii	usb_actsch_101	0	89.5935	92.4391	99.0441	98.3166	95.5338	94.9408	95.122	96.2423	96.331	95.8905	21.3	35.9	44	82.4	59.5	55.6	57.1	64.8	65.2	61.7	91.9
A. lotii	usb_actsch_100	0	89.6647	92.4081	99.3651	98.8115	94.9668	94.7626	95.024	96.4525	96.7337	95.8866	20.9	35.9	43.8	87.3	56.7	54.9	56.6	66.7	67.6	62.4	94.8
A. lotii	usb_actsch_26	0	89.659	92.2721	99.3767	98.7787	95.0331	94.8159	95.0798	96.4491	96.7248	95.8826	21.2	35.8	43.6	87.4	57	54.9	56.7	66.8	67.8	62.1	94.8
A. lotii	usb_actsch_12	0	89.6312	92.1622	99.3847	98.8361	95.0181	94.7875	95.032	96.4336	96.6471	95.8821	21	35.8	43.4	87.1	56.9	54.9	56.7	66.4	67.3	61.7	94.7
A. lotii	usb_actsch_91	0	89.6586	92.3655	99.3817	98.8268	94.9224	94.8106	95.0297	96.4363	96.6959	95.8813	21.1	35.9	43.8	87.1	56.1	55	56.9	65.8	67.5	62	95.1
A. lotii	usb_actsch_77	0	89.6627	92.1972	99.4471	98.8023	95.0693	94.8252	95.0639	96.4957	96.6753	95.8805	21.2	35.8	43.3	86.8	56.8	54.9	56.7	66.5	67.1	61.8	96
A. lotii	usb_actsch_113	0	89.7115	92.1	98.9099	98.1381	95.2986	94.9787	95.0957	96.4179	96.5469	95.8746	20.9	36.1	43	80.9	58.8	55.9	56.6	66.1	66.1	62	90.2
A. lotii	usb_actsch_88	0	89.7378	92.2455	99.0901	98.5032	95.0275	94.7872	95.0569	96.4075	96.7652	95.8745	21.3	35.9	43.4	85.5	56.8	54.9	56.5	65.9	68.4	61.7	92.2
A. lotii	usb_actsch_33	0	89.6215	92.3673	98.9897	98.6271	95.212	94.7529	94.9809	96.1546	96.6405	95.8718	21.1	35.8	43.6	85.6	57.8	54.8	56.3	64.3	67.6	62	91.1
A. lotii	usb_actsch_50	0	89.6389	92.2255	99.0545	98.5628	95.2043	94.8646	95.0557	96.2132	96.602	95.8707	21.2	35.9	43.3	85.7	58	55	56.5	64.3	67.3	62	92.3
A. lotii	usb_actsch_39	0	89.7186	92.1393	99.4518	98.7793	95.0121	94.7991	95.0893	96.5118	96.6597	95.87	21.2	35.9	43.2	87.9	56.8	54.9	56.7	66.6	67.4	62	96
A. lotii	usb_actsch_63	0	89.6852	92.375	99.3787	98.7759	94.8489	94.7318	94.9603	96.3603	96.6789	95.8662	21.2	36.1	43.8	86.9	55.8	54.7	56.5	65.7	67.6	61.9	95
A. lotii	usb_actsch_37	0	89.6671	92.155	99.4566	98.8278	95.0191	94.7942	95.0316	96.5393	96.6845	95.855	21.2	35.8	43.2	88	57.1	54.9	56.7	66.7	67.4	62	96.2
A. lotii	usb_actsch_112	0	89.7329	92.521	99.1327	98.5811	94.908	94.6564	94.7966	96.259	96.6396	95.8519	21.6	36	44.6	85.4	56	54.2	56	65.6	67.1	61.9	92.9
A. lotii	usb_actsch_42	0	89.6303	92.1901	99.388	98.5817	95.0145	94.7844	95.1525	96.6516	96.6651	95.8505	21.2	35.9	43.5	85.9	57.5	55	57.1	68.6	67.6	61.7	95.5
A. lotii	usb_actsch_116	0	89.7218	92.145	99.4358	98.8038	94.9779	94.8094	95.0641	96.3963	96.573	95.8492	21.3	36	43.1	86.5	56.8	55	56.8	66.5	67	61.7	95.9
A. lotii	usb_actsch_28	0	89.7562	92.4272	98.8462	99.1653	95.2352	94.8038	95.1213	96.3119	96.4475	95.8405	20.6	36	43.9	90.6	58.5	54.7	57.4	65.5	65.4	61.2	88.4
A. lotii	usb_actsch_206high_cov	0	89.5828	92.1419	99.1906	98.704	95.1187	94.7662	94.9749	96.1947	96.6906	95.8338	21.2	35.8	43.2	87.1	57.4	55	56.5	64.7	67.7	61.9	93.6
A. lotii	usb_actsch_204	0	89.6895	92.2869	98.9355	98.4287	96.1025	94.9299	95.2885	96.3542	96.393	95.8327	21.1	35.7	43.5	83.3	64.1	55.8	58.1	66.1	65.5	61.9	90.7
A. lotii	usb_actsch_25	0	89.6778	91.9921	98.2193	98.0856	95.6517	94.9166	95.0961	95.9407	96.5369	95.8269	21	35.9	42.4	80.6	61.4	55.8	57.1	63.1	67.1	62	82.6
A. lotii	usb_actsch_54	0	89.7424	92.4526	99.3142	98.6302	94.9393	94.7051	94.9397	96.3615	96.6498	95.8261	21.1	35.9	44.1	85.8	56.4	54.3	56.1	65.7	66.9	61.8	94.2
A. lotii	usb_actsch_47	0	89.7037	92.2258	99.3656	98.7045	94.9763	94.7283	95.0201	96.4704	96.6348	95.8223	21.3	36	43.3	86.7	56.6	54.6	56.5	66.5	67	61.6	95.3
A. lotii	usb_actsch_104	0	89.6464	92.2282	99.4503	98.8059	94.9704	94.7929	94.9862	96.4671	96.6469	95.8206	21.1	35.8	43.4	86.9	56.7	54.9	56.7	66.5	67.3	61.9	95.5
A. lotii	usb_actsch_97	0	89.7438	92.5501	98.5308	98.9351	95.1647	94.7121	95.0225	96.3453	96.4377	95.82	20.3	36.1	44.2	89.9	57.7	54.3	56.6	65.4	65.3	60.7	86.3
A. lotii	usb_actsch_5	0	89.7277	92.6035	99.1177	98.8728	95.1438	94.7159	94.9436	96.2962	96.4362	95.8118	20.6	35.9	45.1	87.8	57.6	54.2	56.1	64.9	66.1	61.3	92.6
A. lotii	usb_actsch_84	0	89.628	92.2107	99.2298	98.7041	95.1145	94.767	94.9241	96.1993	96.7479	95.8054	21.2	35.8	43.4	87.1	57.5	54.8	56.2	64.6	68.5	62	94
A. lotii	usb_actsch_17	0	89.7415	92.3607	98.9194	98.685	95.3138	94.9079	95.0936	96.3781	96.4848	95.7948	21.4	36	43.9	86	58.6	55.2	56.8	65.8	66	61.2	90.2
A. lotii	usb_actsch_72	0	89.7127	92.2983	98.9179	98.4139	94.8484	94.7107	94.877	95.9676	96.5941	95.7774	21.1	35.9	43.4	82.8	55.6	54.4	55.6	62.6	66.4	61	89.6
A. lotii	usb_actsch_209_L001	0	89.8548	92.0935	98.0533	97.9012	96.1221	94.9269	95.3696	96.4899	96.1725	95.7686	21.9	36.1	42.6	79.3	64.3	56.1	58.6	67.2	64.3	61.5	82
A. lotii	usb_actsch_53	0	89.7501	92.3965	98.4038	98.3621	95.8008	95.0491	95.1718	96.1615	96.2785	95.7643	21.2	35.9	43.8	82.3	62.4	56	57.2	64.6	64.5	61	84.5
A. lotii	usb_actsch_203T	0	89.7195	92.2966	98.4961	100	95.5609	94.8536	95.1172	96.0862	96.3649	95.7499	22.3	35.9	43.8	100	60.5	55.3	57.3	63.2	65.1	60.9	84.8
A. lotii	usb_actsch_13	0	89.6982	92.3664	98.868	98.6918	95.2898	94.9242	95.0424	96.4372	96.4569	95.7483	21.4	36	43.9	85.9	58.6	55.2	56.8	65.8	66	61.2	90.1
A. lotii	usb_actsch_36	0	89.5684	92.1467	98.7759	98.0758	94.7783	94.6179	94.6218	95.6788	96.7422	95.7296	21.2	35.6	43	80.8	55.6	54	54.4	61.1	68.2	61.1	89.2
A. lotii	usb_actsch_58	0	89.7057	92.4895	98.615	99.0158	95.1251	94.6386	94.9234	96.2656	96.3682	95.7155	20.5	36	44.1	90.7	57.7	54.2	55.9	64.9	65.3	60.4	87.2
A. lotii	usb_actsch_51	0	89.6733	92.4698	98.864	98.6772	95.2677	94.8382	95.0549	96.3515	96.4518	95.697	21.2	36.1	44.4	86.1	58.4	54.9	56.6	65.5	66	60.8	89.6
A. lotii	usb_actsch_rep_44_L003	0	89.7664	92.7578	98.8798	98.5704	94.8545	94.5752	94.7829	96.1292	96.3353	95.68	20.5	36.1	45.1	84.6	55.8	53.5	55.4	63.9	64.7	60.9	89.9
A. lotii	usb_actsch_124	0	89.8439	92.7865	98.8378	98.6306	94.8785	94.5693	94.8174	96.1333	96.3787	95.6768	20.4	36.4	45.5	84.1	56.2	53.7	55.5	63.9	64.8	60.5	89.3
A. lotii	usb_actsch_95	0	89.8379	92.1344	98.2761	97.7056	94.7225	94.5838	94.7239	96.2189	96.3525	95.6755	21.3	36.7	43	75.7	55.1	54	54.7	64.6	64.7	60.5	84
A. lotii	usb_actsch_49	0	89.7729	92.4784	99.071	98.8274	95.0587	94.7016	94.9076	96.2612	96.46	95.6466	20.6	36	44.5	86.6	56.8	54.1	55.9	64.6	65.7	60.4	91.7
A. lotii	usb_actsch_221_L003	0	89.8318	92.3285	98.4544	98.0628	94.8271	94.4917	94.6231	95.7321	96.552	95.6421	21.2	36.7	43.8	80.6	55.9	53.8	54.7	61.5	67.2	60.4	85.3
A. lotii	usb_actsch_60	0	89.8222	92.6187	98.9524	98.6783	95.0123	94.6266	94.852	96.1469	96.3668	95.6324	20.6	36.1	44.9	85	56.6	53.8	55.5	64.3	65	60	91.2
A. lotii	usb_actsch_205	0	89.9654	91.9939	98.7403	98.2784	94.9447	94.6742	94.8999	95.8266	96.4588	95.6211	22.3	36.6	42.8	82.2	56.3	54.3	55.9	62.4	66.2	60.8	88.8
A. lotii	usb_actsch_45	0	89.7391	92.3168	98.7549	98.5157	94.953	94.5872	94.8307	96.0524	96.463	95.5882	20.3	36	44	83.9	56.3	53.8	55.7	63.4	65.8	59.6	88.7
A. lotii	usb_actsch_67	0	90.0713	92.3885	98.5757	98.3906	94.8029	94.4714	94.5923	96.119	96.2139	95.4995	21.3	37.2	44.2	83.3	55.7	53.4	54.7	63.6	64.8	59.6	86.8
A. lotii	usb_actsch_96	0	89.916	92.3535	98.6021	98.1598	94.7586	94.5045	94.5872	95.6903	96.2986	95.4896	21.2	36.9	43.9	81.1	55.7	53.6	54.5	61.4	65	59.6	86.7
A. lotii	usb_actsch_103	0	89.99	92.3541	98.6579	98.1425	94.832	94.5078	94.6163	95.7781	96.3422	95.4888	21.2	36.9	43.7	80.9	56	53.7	54.6	61.5	65	59.4	87.4
A. lotii	usb_actsch_219_L003	0	90.063	92.1969	98.7654	98.1832	94.8376	94.5205	94.7748	95.9947	96.227	95.4838	21.2	37.2	43.1	81	56	53.6	55.2	63.5	64	59.3	88.5
A. lotii	usb_actsch_40	0	89.964	92.1255	98.4783	98.1154	95.1433	94.586	94.7713	96.0991	96.3937	95.4809	21.1	36.8	43.2	81.1	58.2	54	55.4	64.1	66.1	59.8	86.2
A. lotii	usb_actsch_62	0	90.0059	92.3089	98.4457	98.1939	95.0089	94.5403	94.6985	95.7086	96.3807	95.479	21.2	36.8	43.7	81.1	57	54	55.2	61.2	65.2	59.4	85.1
A. lotii	usb_actsch_125	0	89.9213	92.2635	98.686	98.1608	94.7501	94.5269	94.6395	95.7462	96.3508	95.4742	21.2	36.9	43.6	80.6	55.8	53.7	54.6	61.5	64.9	59.3	87.6
A. lotii	usb_actsch_92	0	89.9783	92.2899	98.681	98.171	94.829	94.522	94.666	95.8316	96.3208	95.4649	21.2	36.9	43.4	81.4	56.1	53.7	54.6	61.6	65	59.4	88
A. lotii	usb_actsch_74	0	90.0328	92.2014	98.3316	97.9174	94.9614	94.5776	94.6664	96.032	96.3258	95.4548	21.3	37.3	43.7	77.9	56.4	53.4	54.7	63.2	64	58.8	83.7
A. lotii	usb_actsch_29	0	89.9614	92.249	98.6967	98.2066	94.8221	94.5027	94.6694	95.8177	96.3371	95.4467	21.2	36.9	43.4	81.3	55.7	53.7	54.5	61.5	65.2	59.2	87.6
A. lotii	usb_actsch_41	0	89.982	92.5702	98.3486	97.9984	94.6885	94.3432	94.5143	95.5683	96.1943	95.213	20.5	37	44.7	79.3	55.3	52.7	53.4	60.2	63.7	57.9	84.7
A. saccati	usb_actsch_110	0	89.7625	91.659	95.0248	95.5802	97.7704	95.5889	95.3678	95.1669	95.423	95.9475	21.7	35.8	40.7	59.7	76.6	59.8	57.5	56.4	58.1	61.6	57.6
A. saccati	usb_actsch_117	0	89.8239	91.4296	95.261	95.4041	98.6459	95.5911	95.5439	95.1351	94.9565	95.8385	22.9	36.2	40.2	58.5	86.2	59.9	58.4	56.2	55.7	60.5	58.9
A. saccati	usb_actsch_120	0	89.6609	91.4568	95.1585	95.6362	98.7906	95.6415	95.8163	95.6084	94.8261	95.6264	21.1	35.8	40.2	60.2	87.4	60	60.5	59.5	55.2	59.3	58.5
A. saccati	usb_actsch_57	0	89.6031	91.5833	95.9583	96.1628	97.8283	95.3909	95.6392	95.7859	95.6492	95.6133	21.2	35.8	40.6	64	77.5	58.4	59.1	60.5	60	59.6	64.3
A. saccati	usb_actsch_80	0	89.6936	91.5828	95.4483	95.4863	98.3737	95.5429	95.7873	95.6415	94.9345	95.5704	22.5	35.6	40.9	59.4	84	59.4	60.1	60	56	59.5	60.7
A. saccati	usb_actsch_27	0	89.696	91.4365	95.2118	95.4629	98.885	95.7355	95.832	95.3723	94.7964	95.5634	21.5	35.8	40	59.8	89.1	60.3	60.4	57.6	54.9	58.9	58.4
A. saccati	usb_actsch_21	0	89.6877	91.4986	95.1467	95.4736	98.8944	95.6679	95.6935	95.437	94.7962	95.5482	21.1	35.8	40.3	59.3	89.5	60.5	59.7	58	54.8	59.5	58.3
A. saccati	usb_actsch_81	0	89.9242	91.5441	94.8527	95.2292	98.3041	95.4433	95.8339	95.22	94.6588	95.5165	21.1	36.2	40.6	58.3	83	58.5	61	57.2	53.8	58.6	56.6
A. saccati	usb_actsch_75	0	89.7333	91.5334	95.2075	95.4636	98.9534	95.6892	95.8103	95.3604	94.8518	95.5152	21.4	35.7	40.1	59.4	88.7	60.2	60.3	57.5	54.7	58.7	58
A. saccati	usb_actsch_4	0	89.6965	91.4152	95.1274	95.4922	98.8973	95.6665	95.7847	95.322	94.7859	95.4895	21.1	35.8	39.9	59.5	88.5	60.1	60	57.4	54.6	58.5	58.2
A. saccati	usb_actsch_217_L003	0	89.7251	91.3653	95.1518	95.5184	98.9176	95.6446	95.7682	95.313	94.8039	95.4825	21.1	35.8	39.8	59.4	88.5	60.1	60	57.4	54.5	58.4	58.1
A. saccati	usb_actsch_18	0	89.5976	91.3214	95.2558	95.5537	98.8164	95.7369	95.8427	95.4127	94.9067	95.4746	21.1	35.5	39.7	59.9	88	60.9	60.5	57.8	55.2	58.6	58.9
A. saccati	usb_actsch_35	0	89.6797	91.5226	95.1472	95.4192	99.0155	95.6971	95.8223	95.3734	94.7932	95.4737	21.7	35.8	40.2	58.8	88.8	60.2	60.4	57.6	54.7	58.7	57.9
A. saccati	usb_actsch_14	0	89.5728	91.469	95.1589	95.5348	98.969	95.9648	95.5693	95.1955	94.8823	95.473	21	35.6	40.4	59.5	88.7	62.7	59.6	56.7	54.9	58.5	58.1
A. saccati	usb_actsch_223_L002	0	90.1042	91.7383	95.1725	95.4515	98.4203	95.3233	95.4481	95.2502	95.0862	95.4625	21.6	37	41.5	59.7	82.9	58.8	58.7	56.9	56.8	58.7	58.9
A. saccati	usb_actsch_55	0	89.655	91.3965	95.1745	95.4908	98.8694	95.6636	95.7804	95.2922	94.7808	95.448	21.1	35.8	39.9	59.5	88.4	60.5	60	57.5	54.6	58.6	58.2
A. saccati	usb_actsch_102	0	89.5253	91.3481	95.2546	95.4976	98.7915	95.6797	95.9082	95.4345	94.8663	95.43	21	35.3	40	59.7	88.8	60.7	61.2	58.2	55.2	58.7	59
A. saccati	usb_actsch_32	0	89.7283	91.3667	95.1188	95.5351	98.8659	95.6712	95.777	95.3372	94.8233	95.4276	21	35.8	39.9	59.6	88.5	60.2	60.2	57.5	54.7	58.6	58.2
A. saccati	usb_actsch_20	0	89.6635	91.5566	95.3442	95.6957	98.4371	95.5139	95.607	95.5515	95.2732	95.4178	20.5	35.5	40.5	60.6	84	59.3	59.8	59.2	58.2	58.6	59.4
A. saccati	usb_actsch_24	0	89.695	91.3764	95.1709	95.5406	98.8574	95.6545	95.766	95.3166	94.7756	95.401	21.1	35.8	39.9	59.5	88.4	60.1	59.8	57.2	54.5	58.4	58.1
A. saccati	usb_actsch_210_L004	0	90.1029	91.757	95.1198	95.3873	98.3875	95.3204	95.4729	95.2241	95.1391	95.3295	21.5	36.9	41	59.2	83.3	58.7	58.7	56.8	56.6	57.9	58.4
A. saccati	usb_actsch_70T	0	89.808	91.5283	95.2482	95.5609	100	95.3507	95.6473	95.2555	94.7251	95.3146	21.1	36	40.6	60.5	100	58.6	59.8	57.6	54.9	57.8	59.5
A. saccati	usb_actsch_201	0	89.7646	91.422	95.3187	95.6419	98.5979	95.4613	95.4856	95.0632	94.6949	95.3056	20.9	36	40.1	60	85.3	58.6	57.9	55.9	54	57.7	59.6
A. saccati	usb_actsch_211_L001	0	89.718	91.3536	95.3494	95.6459	98.588	95.4547	95.4071	95.0735	94.664	95.302	21.1	36	40.1	60	85.3	58.7	57.9	55.9	54	57.7	59.6
A. saccati	usb_actsch_122	0	89.6709	91.4526	95.1602	95.5722	98.743	95.973	95.5757	95.1408	94.8474	95.2966	21	35.7	40.1	59.4	86.6	62.7	59.4	56.5	54.7	57.5	58
A. saccati	usb_actsch_111	0	89.8249	91.566	94.9765	95.4481	98.8735	95.8387	95.4693	95.1171	94.7076	95.2937	21	36.3	40.6	58.6	87.1	61.7	58.6	56	54.3	57.5	57.3
A. saccati	usb_actsch_7	0	89.5992	91.4624	95.2924	95.5746	98.9843	95.5648	95.7638	95.3709	95.0074	95.2848	21.1	35.5	40.2	60.4	90.8	60.2	61.1	58.4	56.2	58	59.1
A. saccati	usb_actsch_115	0	90.178	91.5959	95.1907	95.3413	98.3534	95.3057	95.4531	95.1168	95.1359	95.2752	21.6	36.9	40.7	59.7	83.4	58.8	58.5	56.5	56.8	57.9	58.9
A. saccati	usb_actsch_65	0	89.7985	91.5651	95.1668	95.5689	99.9923	95.3392	95.6181	95.2673	94.7065	95.2751	21.2	36	40.6	60.5	100	58.6	59.9	57.7	55	57.8	59.5
A. saccati	usb_actsch_218_L001	0	90.0833	91.6631	95.1872	95.3925	98.3251	95.3465	95.4671	95.0726	95.0835	95.2705	21.5	37	40.7	59.2	83.2	58.7	58.6	56.5	56.5	57.5	58.4
A. saccati	usb_actsch_9	0	90.1426	91.4082	94.9592	95.2735	98.5749	95.3291	95.5372	95.1809	94.538	95.2702	21	37	39.9	58.1	86.1	58.5	57.9	56.5	53.2	57.9	56.6
A. saccati	usb_actsch_220_L003	0	90.0747	91.5624	95.2705	95.464	98.3261	95.3469	95.4615	95.1347	95.1168	95.2614	21.6	37	40.8	59.7	83.5	58.8	58.7	56.6	56.8	57.9	58.9
A. saccati	usb_actsch_114	0	90.0768	91.5623	95.1884	95.4136	98.3697	95.2915	95.4415	95.0594	95.1144	95.2512	21.6	36.9	40.7	59.8	83.5	58.8	58.6	56.5	56.8	57.9	58.9
A. saccati	usb_actsch_109	0	90.1501	91.6461	95.1695	95.3529	98.3545	95.2792	95.4356	95.1205	95.0638	95.2369	21.6	37	40.7	59.8	83.4	58.8	58.6	56.6	56.8	57.9	58.9
A. saccati	usb_actsch_6	0	89.768	91.86	95.0999	95.4473	98.6945	95.3726	95.3507	95.0698	94.549	95.2352	21.1	36.2	41.3	59	85	58.1	57.2	55.3	53.4	56.3	57.9
A. saccati	usb_actsch_15	0	90.3362	91.6964	94.7706	95.0879	98.7125	95.2758	95.3606	94.8933	94.4713	95.1393	21.1	37.4	40.8	57.2	86.8	58.1	57.6	54.4	53.5	57.1	55.8
A. saccati	usb_actsch_59	0	90.4987	91.2775	95.0497	95.3242	98.0776	94.9708	95.456	94.8117	94.4568	95.0868	21.1	38.2	39.3	58.1	79.7	56.1	57.6	54.4	52.8	56.5	58.1
A. saccati	usb_actsch_23	0	89.8912	91.5925	94.7877	95.2236	98.2075	95.0568	95.2715	94.7841	94.4869	95.0703	20.5	36.6	40.6	56.8	79.5	56.5	56.6	53.1	52.8	54.9	55.5
A. sanguinis	CCUG 64068T	0	100	92.0414	89.65	89.7195	89.808	89.6321	90.2619	89.8484	89.7724	89.9962	22.4	100	43.1	35.9	36	35.3	36.9	36.2	35.9	36.2	36
A. schaalii	CCUG 27420T	0	89.6321	91.2954	94.6355	94.8536	95.3507	100	95.3099	94.9213	94.6245	94.6488	21.8	35.3	39.8	55.3	58.6	100	57.2	55.2	53.8	53.9	55.2
A. stranguriae	usb_actsch_61T	0	92.0414	100	92.0434	92.2966	91.5283	91.2954	91.5071	92.0087	92.1801	92.3446	21.2	43.1	100	43.8	40.6	39.8	40.2	42.3	43	43.4	43.4
A. stranguriae	usb_actsch_214_L003	0	91.2786	96.8707	91.8937	92.0775	91.2775	91.1716	91.3174	91.9206	92.0837	92.0581	21.2	40.5	69.2	42.9	39.9	39.4	40	42.2	42.3	42.7	43
A. stranguriae	usb_actsch_213_L003	0	91.6261	96.7634	91.6662	91.8026	91.1784	90.9123	91.2177	91.724	91.8977	91.8454	21.9	41.6	68.6	41.9	39.4	38.8	39.6	41.4	41.7	41.8	41.9
A. urematis	usb_actsch_93T	0	89.9962	92.3446	95.7296	95.7499	95.3146	94.6488	95.0671	95.8099	96.6158	100	21	36.2	43.4	60.9	57.8	53.9	56.6	61.2	67.5	100	61.7
A. urinale	CCUG 46093T	100	0	0	0	0	0	0	0	0	0	0	100	22.4	21.2	22.3	21.1	21.8	21.8	22.9	21.2	21	21
A. vesiculae	usb_actsch_64	0	90.0344	91.7584	95.6792	95.7304	95.2853	95.1509	97.3031	96.0241	96.5667	96.6465	21.4	36.3	41.2	61	57.5	56.7	72.7	63	67.1	67.1	61.8
A. vesiculae	usb_actsch_1	0	90.0849	91.657	95.0558	95.2144	95.6269	95.3887	99.8527	95.7019	94.7985	95.1766	21.9	36.3	40.6	57.5	59.2	57.5	98.3	59.9	54.9	56.7	57.5
A. vesiculae	usb_actsch_30T	0	90.2619	91.5071	94.9714	95.1172	95.6473	95.3099	100	95.6578	94.7684	95.0671	21.8	36.9	40.2	57.3	59.8	57.2	100	59.9	54.8	56.6	57.1

## Sheet: Table S7-phenotype-MIC
Supplementary Table S7. Differential phenotypic characteristics and minimum inhibitory concentration values to multiple antimicrobials of Actinotignum type and representative strains.
Test Panel	Phenotypic activity		A. vesiculae	A. inguinis	A. cystesis	A. stranguriae	A. saccati	A. urematis	A. lotii	A. urinale	A. sanguinis	A. schaalii
			usb_actsch_30T	usb_actsch_31T	usb_actsch_34T	usb_actsch_61T	usb_actsch_70T	usb_actsch_93T	usb_actsch_203T	CCUG 46093T	CCUG 64068T	CCUG 27420T
API ID32An	Urease		-	-	-	-	-	-	-	+	-	-
	α-Glucosidase		+	+	+	+	+	+	+	-	+	+
	β-Glucosidase		+	-	+	-	-	-	-	-	-	-
	α-Arabinosidase		-	-	+	-	-	-	-	-	+	-
	β-Glucuronidase		-	-	-	-	-	-	-	+	-	-
	Raffinose fermentation		-	-	+	+	-	-	+	-	+	-
	Alkaline phosphatase		+	-	-	-	-	-	-	-	-	-
	Leucyl-glycine arylamidase		+	+	+	+	+	+	+	-	-	+
	Phenyl arylamidase		+	+	+	+	+	+	+	-	+	+
	Leucine arylamidase		+	+	+	+	+	+	+	-	+	+
	Pyroglutamic acid arylamidase		+	+	+	+	+	+	+	-	-	+
	Tyrosine arylamidase		+	+	+	+	+	+	+	-	+	+
	Alanine arylamidase		+	+	+	+	+	+	+	-	+	+
	Glycine arylamidase		+	+	+	+	+	+	+	-	+	+
	Histidine arylamidase		+	+	+	+	-	+	+	-	+	+
	Glutamyl glutamic acid arylamidase		-	-	-	-	-	-	-	-	-	+
	Serine arylamidase		+	+	+	+	-	+	+	-	+	+
API Coryne	Pyrazinamidase		-	+	-	-	+	-	-	-	-	-
	Pyrrolidonyl arylamidase		-	+	-	+	+	-	+	-	-	-
	Alkaline phosphatase		+	-	-	-	+	-	-	-	+	-
	β-Glucuronidase		-	-	-	-	-	-	-	+	-	-
	α-Glucosidase		+	+	+	+	+	+	+	-	+	+
	Esculine hydrolysis		+	+	+	+	-	+	-	-	-	-
	Gelatinase		+	-	+	+	-	+	+	-	-	-
	Glucose fermentation		+	-	+	+	-	+	+	+	+	-
	D-Xylose fermentation		+	+	+	+	-	+	+	-	+	+
	Maltose fermentation		+	+	+	+	-	+	+	+	+	+
	Sucrose fermentation		+	+	+	+	-	+	+	+	+	-
Rapid ID 32 Strep	β-Glucuronidase		-	-	-	-	-	-	-	+	-	-
	Alkaline phosphatase		-	-	-	-	-	+	-	-	-	-
	Ribose fermentation		+	-	+	+	-	+	+	+	+	+
	Trehalose fermentation		-	-	+	-	-	-	-	-	-	+
	Alanyl-phenylalanyl-proline arylamidase		+	+	+	+	+	+	+	-	+	+
	Pyroglutamic acid arylamidase		+	+	+	+	+	+	+	-	+	+
	Maltose fermentation		-	-	+	-	-	-	-	-	+	+
	Saccharose fermentation		+	-	+	-	-	-	+	-	-	+
	L-Arabinose fermentation		-	-	-	-	-	-	-	-	-	+
	Urease		-	-	-	-	-	-	-	+	-	-
MIC values	Penicillin		0.023	0.047	0.006	0.016	0.006	0.006	0.012	ND	0.016	0.04
	Amoxicillin		0.064	0.19	0.032	0.032	0.047	0.047	0.064	ND	0.064	0.032
	Ceftriaxone		0.047	0.125	0.016	0.023	0.016	0.016	0.032	ND	0.016	0.016
	Cefuroxime		0.016	0.016	0.016	0.016	0.016	0.016	0.023	ND	0.016	0.016
	Trimethoprim-sulfamethoxazole		>32	>32	>32	>32	0.125	>32	0.094	ND	0.125	0.19
	Ciprofloxacin		>32	>32	>32	>32	3	>32	6	ND	1.5	2
	Levofloxacin		1	1.5	2	1.5	1	1	1.5	ND	1	0.75
	Fosfomycin		12	8	12	12	8	16	8	ND	12	16
	Clindamycin		0.064	0.032	>256	0.047	>256	0.047	0.032	ND	0.032	0.032
	Vancomycin		0.19	0.25	0.25	0.19	0.19	0.25	0.0125	ND	0.094	0.19
